# Supplementary material for: Species identification and genotyping of Citrobacter spp. using genes with high nucleotide diversity
Source: Microbiol Spectr. 2026 Apr 16;14(6):e03646-25. doi: 10.1128/spectrum.03646-25 (PMC13228044; doi:10.1128/spectrum.03646-25)
Supplement: Supplemental tables — Tables S1 to S9. [file spectrum.03646-25-s0001.xlsx]

## Sheet: Table S1
Supplementary Table S1: The summary of genetic characterization of Citrobacter species
Genome #	Accession #	Detected gene number	Coding	Citrobacter spp.	One letter notation	ST	Top 7 with the highest nucleotide diversity.
							group_ 3152	nanK	iprA	mipA	yehY	yhcH	ymdB
1	AP022378.1	4666	P1-641-66-75	C. portucalensis	P	641	66	75	3	7	43	8	54
2	AP022389.1	4803	P2-ND-7-11	C. portucalensis	P	ND	7	11	3	13	8	8	5
3	AP022394.1	4723	P3-143-7-11	C. portucalensis	P	143	7	11	3	13	8	8	5
4	AP022399.1	4636	P4-143-7-11	C. portucalensis	P	143	7	11	3	13	8	8	5
5	AP022486.1	4646	P5-ND-7-11	C. portucalensis	P	ND	7	11	3	13	8	8	5
6	AP022494.1	4617	P6-143-7-11	C. portucalensis	P	143	7	11	3	13	8	8	5
7	AP022513.1	4762	P7-143-7-11	C. portucalensis	P	143	7	11	3	13	8	8	5
8	AP023452.1	4497	K8-1307-34-23	C. koseri	K	1307	34	23	31	14	20	30	34
9	AP024585.1	4311	L9-710-26-24	C. amalonaticus	L	710	26	24	32	38	27	31	35
10	AP025640.1	4448	K10-690-10-7	C. koseri	K	690	10	7	11	9	7	11	6
11	AP025653.1	4421	K11-690-10-7	C. koseri	K	690	10	7	11	9	7	11	6
12	CP042478.1	4729	D12-8-3-2	C. freundii	D	8	3	2	1	1	11	1	10
13	CP042517.1	4656	D13-8-3-2	C. freundii	D	8	3	2	1	1	11	1	10
14	CP070549.1	4782	D14-8-3-2	C. freundii	D	8	3	2	1	1	11	1	10
15	CP137201.1	4802	D15-8-3-2	C. freundii	D	8	3	2	1	1	11	1	10
16	CP000822.1	4230	K16-862-27-16	C. koseri	K	862	27	16	22	22	21	21	26
17	LR890181.1	4561	D17-8-3-2	C. freundii	D	8	3	2	1	1	215	1	10
18	OW849082.1	4923	D18-8-3-2	C. freundii	D	8	3	2	1	1	11	1	10
19	CP012554.1	4829	P19-252-6-25	C. portucalensis	P	252	6	25	23	18	28	22	36
20	CP014015.2	4445	L20-ND-68-76	C. amalonaticus	L	ND	68	76	72	68	86	73	81
21	CP024673.1	4683	D21-11-19-15	C. freundii	D	11	19	15	14	1	13	5	22
22	CP014070.2	4649	L22-710-26-24	C. amalonaticus	L	710	26	24	32	15	27	31	35
23	CP027849.1	4171	D23-11-19-15	C. freundii	D	11	19	15	82	1	13	5	22
24	CP056592.1	4670	D24-11-19-15	C. freundii	D	11	19	15	14	1	13	5	22
25	CP019986.1	4551	C25-ND-70-44	C. cronae	C	ND	70	44	74	71	89	45	83
26	CP056595.1	4681	D26-11-19-15	C. freundii	D	11	19	15	14	1	13	5	22
27	CP022073.2	4536	K27-854-35-26	C. koseri	K	854	35	26	24	14	29	19	37
28	CP137207.1	4415	D28-11-19-15	C. freundii	D	11	19	15	14	1	13	5	22
29	CP114564.1	4672	D29-18-14-10	C. freundii	D	18	14	10	6	2	3	14	16
30	CP022311.1	4616	P30-155-37-45	C. portucalensis	P	155	37	45	25	39	45	12	55
31	CP022695.1	4772	F31-1007-44-46	C. farmeri	F	1007	44	46	41	40	46	46	56
32	CP115614.1	4672	D32-18-14-10	C. freundii	D	18	14	10	6	2	3	14	16
33	CP023527.1	4466	K33-854-35-26	C. koseri	K	854	35	26	24	14	29	19	37
34	CP135469.1	4576	D34-18-14-10	C. freundii	D	18	14	10	6	2	3	14	16
35	CP136047.1	4641	D35-18-14-10	C. freundii	D	18	14	10	6	2	3	14	16
36	CP024675.1	4639	C36-ND-20-81	C. cronae	C	ND	20	81	15	19	14	17	17
37	OW849208.1	4626	D37-18-14-10	C. freundii	D	18	14	10	6	2	3	14	16
38	OW849256.1	4624	D38-18-14-10	C. freundii	D	18	14	10	6	2	3	14	16
39	CP048416.1	4394	D39-19-5-20	C. freundii	D	19	5	20	8	45	18	2	1
40	CP055247.1	4645	D40-19-5-20	C. freundii	D	19	5	20	8	85	18	2	1
41	CP056451.1	4580	D41-19-5-20	C. freundii	D	19	5	20	8	45	18	2	1
42	CP099303.1	4410	D42-19-5-20	C. freundii	D	19	5	20	8	122	18	2	1
43	CP025757.1	4892	L43-ND-72-82	C. amalonaticus	L	ND	72	82	79	74	91	75	85
44	CP011612.1	4618	D44-22-1-1	C. freundii	D	22	1	1	2	3	1	1	1
45	CP026216.1	4967	L45-ND-73-83	C. amalonaticus	L	ND	73	83	80	75	92	76	86
46	CP011657.1	4691	D46-22-1-1	C. freundii	D	22	1	1	2	3	1	1	1
47	CP036435.1	4511	D47-22-1-1	C. freundii	D	22	1	1	2	3	1	1	1
48	CP026238.1	4704	P48-166-74-84	C. portucalensis	P	166	74	84	81	76	93	12	87
49	CP026697.1	4348	K49-1307-34-23	C. koseri	K	1307	34	23	31	14	20	30	34
50	CP026709.1	4521	K50-854-35-26	C. koseri	K	854	35	26	24	14	29	19	37
51	CP037734.1	4584	D51-22-1-1	C. freundii	D	22	1	1	2	3	1	1	1
52	CP029727.1	4925	C52-734-13-85	C. cronae	C	734	13	85	83	77	94	77	88
53	CP047269.1	4993	D53-22-1-1	C. freundii	D	22	1	1	2	3	1	1	1
54	CP047273.1	4918	D54-22-1-1	C. freundii	D	22	1	1	2	3	1	1	1
55	CP047275.1	4876	D55-22-1-1	C. freundii	D	22	1	1	2	3	1	1	1
56	CP033780.1	4143	K56-1154-15-18	C. koseri	K	1154	15	18	26	23	24	20	30
57	CP047279.1	4951	D57-22-1-1	C. freundii	D	22	1	1	2	3	1	1	1
58	CP056365.1	4655	D58-22-1-1	C. freundii	D	22	1	1	2	3	1	1	1
59	CP056653.1	4688	D59-22-1-1	C. freundii	D	22	1	1	2	3	1	98	1
60	CP037864.1	4786	A60-ND-76-87	C. arsenatis	A	ND	76	87	85	78	96	78	89
61	CP038469.1	4401	T61-ND-77-88	C. tructae	T	ND	77	88	86	79	97	79	90
62	CP071265.1	4514	D62-22-1-1	C. freundii	D	22	1	1	2	3	1	1	1
63	CP071834.1	4742	D63-22-1-1	C. freundii	D	22	1	1	2	3	1	1	1
64	CP071907.1	4785	D64-22-1-1	C. freundii	D	22	1	1	2	3	1	1	1
65	CP086287.1	4739	D65-22-1-1	C. freundii	D	22	1	1	2	3	1	1	1
66	CP039327.1	4720	P66-ND-6-89	C. portucalensis	P	ND	6	89	88	80	30	81	92
67	CP040234.1	4133	K67-1154-15-18	C. koseri	K	1154	15	18	26	23	24	20	30
68	CP098330.1	4914	D68-22-1-1	C. freundii	D	22	1	1	2	3	1	1	1
69	CP099291.1	4660	D69-22-1-1	C. freundii	D	22	1	1	2	3	164	123	1
70	CP041362.1	4306	L70-ND-26-92	C. amalonaticus	L	ND	26	92	46	81	100	82	12
71	CP110775.1	4865	D71-22-1-1	C. freundii	D	22	1	1	2	3	1	1	1
72	CP117475.1	4838	D72-22-1-1	C. freundii	D	22	1	1	2	3	1	1	1
73	CP124809.1	4742	D73-22-1-1	C. freundii	D	22	1	1	67	3	16	1	1
74	CP124813.1	4718	D74-22-1-1	C. freundii	D	22	1	1	67	3	16	1	1
75	CP043009.1	4384	P75-17-22-51	C. portucalensis	P	17	22	51	47	28	31	7	31
76	CP044097.1	4139	K76-1154-15-18	C. koseri	K	1154	15	18	26	23	24	20	30
77	CP044098.1	4500	P77-3-79-93	C. portucalensis	P	3	79	93	16	18	101	22	39
78	CP137175.1	4911	D78-22-1-1	C. freundii	D	22	1	1	2	3	1	1	1
79	CP137183.1	4810	D79-22-1-1	C. freundii	D	22	1	1	2	3	1	1	1
80	CP141645.1	4681	D80-22-1-1	C. freundii	D	22	1	1	2	3	1	1	1
81	CP145665.1	4682	D81-22-1-1	C. freundii	D	22	1	1	2	3	1	1	1
82	CP045837.1	4559	P82-572-6-54	C. portucalensis	P	572	6	54	29	44	54	12	41
83	CP045840.1	4559	P83-572-6-54	C. portucalensis	P	572	6	54	29	44	54	12	41
84	CP046348.1	4594	P84-ND-80-95	C. portucalensis	P	ND	80	95	3	7	43	83	42
85	CP162975.1	4710	D85-22-1-1	C. freundii	D	22	1	1	2	3	1	1	1
86	CP162982.1	4825	D86-22-1-1	C. freundii	D	22	1	1	2	3	1	1	1
87	CP163076.1	4729	D87-22-1-1	C. freundii	D	22	1	1	2	3	1	1	1
88	LS992175.1	4861	D88-22-1-1	C. freundii	D	22	1	1	2	3	1	1	1
89	OW849527.1	4844	D89-22-1-1	C. freundii	D	22	1	1	2	3	1	1	1
90	OW967263.1	4772	D90-22-1-1	C. freundii	D	22	1	1	2	3	1	1	1
91	OW969875.1	4878	D91-22-1-1	C. freundii	D	22	1	1	2	3	1	1	1
92	CP113784.1	4604	D92-64-9-13	C. freundii	D	64	9	13	8	6	18	1	1
93	CP070544.1	4584	D93-65-12-38	C. freundii	D	65	12	38	60	27	72	2	68
94	CP048388.1	4370	P94-ND-6-98	C. portucalensis	P	ND	6	98	25	83	106	18	96
95	CP070559.1	4595	D95-65-12-38	C. freundii	D	65	12	38	60	27	72	2	68
96	CP138570.1	4669	B96-79-2-73	C. braakii	B	79	2	73	7	61	202	43	72
97	CP056717.1	4785	B97-88-53-34	C. braakii	B	88	53	34	10	11	67	27	64
98	CP099375.1	4705	B98-88-53-34	C. braakii	B	88	53	34	10	11	67	27	64
99	CP050009.1	4943	L99-712-30-30	C. amalonaticus	L	712	30	30	34	29	33	33	44
100	CP050078.1	4346	K100-ND-15-31	C. koseri	K	ND	15	31	48	84	34	85	32
101	CP151202.1	4806	D101-91-157-207	C. freundii	D	91	157	207	163	1	207	1	161
102	CP052059.1	4211	K102-862-27-16	C. koseri	K	862	27	16	22	22	21	21	26
103	AP028314.1	5266	D103-95-8-4	C. freundii	D	95	8	4	1	10	5	4	8
104	CP054129.1	4548	P104-557-82-101	C. portucalensis	P	557	82	101	92	18	107	87	97
105	AP028317.1	5309	D105-95-8-4	C. freundii	D	95	8	4	1	10	5	4	8
106	CP042524.1	4700	D106-95-8-4	C. freundii	D	95	8	4	1	10	5	4	8
107	CP055089.1	4709	P107-208-6-103	C. portucalensis	P	208	6	103	29	47	58	18	58
108	CP042534.1	4687	D108-95-8-4	C. freundii	D	95	8	4	1	10	5	4	8
109	CP055564.1	4924	D109-95-8-4	C. freundii	D	95	8	4	1	10	5	4	8
110	CP059427.1	4743	D110-95-8-4	C. freundii	D	95	8	4	1	10	5	4	8
111	CP085726.1	4624	D111-95-8-4	C. freundii	D	95	8	4	1	114	5	4	8
112	CP024683.1	4506	D112-98-11-12	C. freundii	D	98	11	12	78	1	9	9	18
113	CP024881.1	4522	D113-98-11-12	C. freundii	D	98	11	12	1	73	9	9	18
114	CP055551.1	4715	E114-1341-84-106	C. europaeus	E	1341	84	106	95	86	109	89	45
115	CP026056.1	4679	D115-98-11-12	C. freundii	D	98	11	12	1	1	9	9	18
116	CP056852.1	4591	D116-98-11-12	C. freundii	D	98	11	12	1	1	9	9	18
117	CP092463.1	4744	D117-98-11-12	C. freundii	D	98	11	12	1	1	9	9	18
118	CP135465.1	4603	D118-98-11-12	C. freundii	D	98	11	12	1	1	9	9	18
119	CP069770.1	4215	W119-104-13-37	C. werkmanii	W	104	13	37	21	34	39	13	114
120	CP097324.1	4626	W120-104-13-37	C. werkmanii	W	104	13	37	21	34	39	13	13
121	CP101080.1	4892	W121-104-13-37	C. werkmanii	W	104	13	37	21	34	39	13	13
122	CP110894.1	4884	D122-107-9-43	C. freundii	D	107	9	43	1	2	42	4	53
123	CP110900.1	4866	D123-107-9-43	C. freundii	D	107	9	43	1	2	42	4	53
124	CP110914.1	4876	D124-107-9-43	C. freundii	D	107	9	43	1	2	42	4	53
125	CP101066.1	4904	W125-108-43-182	C. werkmanii	W	108	43	182	59	54	71	29	13
126	CP099374.1	4609	B126-109-2-169	C. braakii	B	109	2	169	7	124	168	57	3
127	CP056232.1	4774	P127-ND-89-110	C. portucalensis	P	ND	89	110	98	89	113	93	101
128	AP026382.1	4980	B128-110-2-3	C. braakii	B	110	2	3	4	4	2	3	3
129	CP026235.1	5013	B129-110-2-3	C. braakii	B	110	2	3	4	4	2	3	3
130	CP056251.1	5114	B130-110-2-3	C. braakii	B	110	2	3	4	4	2	3	3
131	CP056350.1	4928	B131-110-2-3	C. braakii	B	110	2	3	4	4	2	3	3
132	CP056546.1	5127	B132-110-2-3	C. braakii	B	110	2	3	4	4	2	3	3
133	CP056888.1	4947	B133-110-2-3	C. braakii	B	110	2	3	4	4	2	3	3
134	CP099382.1	4755	B134-110-2-3	C. braakii	B	110	2	3	4	4	2	3	3
135	CP046502.1	4621	D135-111-39-28	C. freundii	D	111	39	28	1	1	32	5	43
136	CP056839.1	4577	D136-111-39-28	C. freundii	D	111	39	28	1	1	32	5	43
137	CP073043.1	4589	D137-111-39-28	C. freundii	D	111	39	28	1	1	32	5	43
138	CP115129.1	5154	D138-112-36-72	C. freundii	D	112	36	72	1	6	44	9	38
139	OW995941.1	4913	D139-112-36-72	C. freundii	D	112	36	72	1	6	218	9	38
140	CP092493.1	4914	D140-116-4-5	C. freundii	D	116	4	5	5	2	4	6	2
141	CP103365.1	4847	D141-116-4-5	C. freundii	D	116	4	5	5	2	4	6	2
142	CP126536.1	5106	D142-116-4-5	C. freundii	D	116	4	5	5	2	4	6	2
143	CP135622.1	4830	D143-116-4-5	C. freundii	D	116	4	5	5	2	4	6	2
144	CP137133.1	5107	D144-116-4-5	C. freundii	D	116	4	5	5	2	4	6	2
145	CP137179.1	4717	D145-116-4-5	C. freundii	D	116	4	5	5	2	4	6	78
146	CP142904.1	4889	D146-116-4-5	C. freundii	D	116	4	5	5	2	16	6	2
147	CP150622.1	4747	D147-116-4-5	C. freundii	D	116	4	5	5	2	4	6	2
148	CP151860.1	4470	D148-116-4-5	C. freundii	D	116	4	5	5	2	16	6	2
149	CP155122.1	4806	D149-116-4-5	C. freundii	D	116	4	5	5	2	4	6	2
150	CP165768.1	4788	D150-116-4-5	C. freundii	D	116	4	5	5	2	4	6	78
151	LS992183.1	4726	D151-116-4-5	C. freundii	D	116	4	5	5	2	4	6	2
152	CP119048.1	4843	D152-118-28-1	C. freundii	D	118	28	1	37	1	3	1	29
153	CP054278.1	4675	D153-125-3-102	C. freundii	D	125	3	102	93	46	57	2	7
154	CP137117.1	4784	D154-125-3-200	C. freundii	D	125	3	200	157	46	57	2	7
155	CP024676.1	4260	Y155-128-71-27	C. youngae	Y	128	71	27	75	72	90	32	84
156	CP016952.1	4726	D156-150-5-2	C. freundii	D	150	5	2	12	2	22	1	2
157	CP055421.1	4657	D157-150-5-2	C. freundii	D	150	5	2	12	2	25	1	2
158	CP055582.1	4714	D158-150-5-2	C. freundii	D	150	5	2	12	2	25	1	2
159	CP055588.1	4715	D159-150-5-2	C. freundii	D	150	5	2	12	2	25	1	2
160	CP056466.1	4721	D160-150-5-2	C. freundii	D	150	5	2	12	2	25	1	2
161	CP056635.1	4856	D161-150-5-118	C. freundii	D	150	5	118	103	2	22	1	2
162	CP056809.1	4693	D162-150-5-2	C. freundii	D	150	5	2	12	2	22	1	2
163	CP133060.1	4462	D163-150-5-2	C. freundii	D	150	5	2	12	2	22	1	2
164	CP139850.1	4538	D164-154-4-2	C. freundii	D	154	4	2	44	146	10	142	9
165	CP041051.1	4598	D165-162-46-91	C. freundii	D	162	46	91	45	5	52	49	1
166	CP133852.1	4805	D166-162-46-193	C. freundii	D	162	46	193	45	5	52	49	1
167	CP026231.1	4837	D167-167-9-13	C. freundii	D	167	9	13	8	1	10	1	23
168	CP056235.1	5061	D168-167-9-13	C. freundii	D	167	9	13	8	1	10	1	23
169	CP038653.1	4879	D169-169-21-19	C. freundii	D	169	21	19	27	1	15	1	11
170	CP038656.1	4960	D170-169-21-19	C. freundii	D	169	21	19	27	1	15	1	11
171	CP038658.1	4921	D171-169-21-19	C. freundii	D	169	21	19	27	1	15	1	11
172	CP045555.1	4430	D172-169-21-19	C. freundii	D	169	21	19	90	1	15	1	11
173	CP052058.1	4311	D173-169-21-99	C. freundii	D	169	21	99	27	1	15	1	11
174	CP046673.1	4883	B174-171-16-96	C. braakii	B	171	16	96	17	4	103	84	94
175	CP056573.1	4792	D175-185-24-2	C. freundii	D	185	24	2	1	6	66	1	7
176	CP056622.1	4698	D176-185-24-2	C. freundii	D	185	24	2	1	6	66	1	7
177	CP162039.1	4557	D177-185-24-2	C. freundii	D	185	24	2	1	6	210	1	7
178	CP024680.1	4470	D178-212-12-49	C. freundii	D	212	12	49	77	42	51	24	57
179	CP033744.1	4571	D179-212-12-49	C. freundii	D	212	12	49	84	42	51	24	57
180	CP137203.1	4583	D180-214-3-55	C. freundii	D	214	3	55	1	6	3	51	7
181	CP056314.1	4590	D181-216-28-47	C. freundii	D	216	28	47	37	1	116	2	29
182	CP080033.1	4071	Y182-218-59-148	C. youngae	Y	218	59	148	127	111	150	65	70
183	CP078593.1	4293	B183-225-2-17	C. braakii	B	225	2	17	13	16	23	23	28
184	CP099378.1	4472	B184-225-2-17	C. braakii	B	225	2	17	13	16	23	23	28
185	CP114801.1	4538	B185-225-2-17	C. braakii	B	225	2	17	13	16	23	23	28
186	CP057150.1	4352	L186-565-102-126	C. amalonaticus	L	565	102	126	109	94	127	103	108
187	CP022273.1	5009	D187-257-8-4	C. freundii	D	257	8	4	1	10	5	4	20
188	CP097107.1	4761	D188-257-8-4	C. freundii	D	257	8	4	1	10	5	4	20
189	CP144725.1	4716	D189-261-154-9	C. freundii	D	261	154	9	160	2	203	15	52
190	CP040698.1	4544	D190-263-12-90	C. freundii	D	263	12	90	6	27	99	25	20
191	CP056336.1	4753	D191-270-9-13	C. freundii	D	270	9	13	8	1	10	1	23
192	CP099384.1	4413	B192-295-131-172	C. braakii	B	295	131	172	17	61	2	43	4
193	CP057630.1	4528	L193-716-25-35	C. amalonaticus	L	716	25	35	20	15	37	38	12
194	CP057632.1	4528	L194-716-25-35	C. amalonaticus	L	716	25	35	20	15	37	38	12
195	CP024679.1	5042	D195-307-45-48	C. freundii	D	307	45	48	43	20	50	48	20
196	CP033742.1	4581	D196-307-45-48	C. freundii	D	307	45	48	43	20	50	48	20
197	CP109711.1	4862	D197-311-140-185	C. freundii	D	311	140	185	149	133	183	131	142
198	CP056245.1	4659	D198-341-50-59	C. freundii	D	341	50	59	36	1	63	26	1
199	CP060441.1	4869	C199-259-32-36	C. cronae	C	259	32	36	38	26	38	28	33
200	CP060484.1	4140	K200-1307-34-23	C. koseri	K	1307	34	23	31	14	20	30	34
201	CP064180.1	4604	L201-716-25-35	C. amalonaticus	L	716	25	35	20	15	37	38	12
202	CP066089.1	4234	K202-862-27-16	C. koseri	K	862	27	16	22	22	21	21	26
203	CP069159.1	4215	N203-ND-107-131	C. enshiensis	N	ND	107	131	114	97	133	106	112
204	CP069763.1	4292	C204-ND-13-132	C. cronae	C	ND	13	132	115	26	70	13	13
205	CP069764.1	4228	C205-ND-13-64	C. cronae	C	ND	13	64	116	53	134	13	113
206	CP069768.1	4234	C206-ND-20-22	C. cronae	C	ND	20	22	15	19	14	17	17
207	CP109719.1	4667	D207-341-50-59	C. freundii	D	341	50	59	36	1	63	26	1
208	CP069779.1	4274	C208-31-20-22	C. cronae	C	31	20	22	15	19	14	17	17
209	CP069781.1	4274	C209-31-20-22	C. cronae	C	31	20	22	15	19	14	17	17
210	CP069782.1	4268	C210-ND-32-133	C. cronae	C	ND	32	133	117	98	135	28	33
211	CP069783.1	4310	C211-ND-108-134	C. cronae	C	ND	108	134	118	99	136	17	115
212	CP069784.1	4275	C212-31-20-22	C. cronae	C	31	20	22	15	19	14	17	17
213	CP069785.1	4213	C213-108-56-64	C. cronae	C	108	56	64	59	54	71	29	13
214	CP069786.1	4256	C214-ND-109-135	C. cronae	C	ND	109	135	119	100	137	13	13
215	CP078598.1	4383	B215-356-41-39	C. braakii	B	356	41	39	30	35	40	39	50
216	CP069801.1	4671	P216-134-6-137	C. portucalensis	P	134	6	137	25	101	139	18	116
217	CP070239.1	4168	L217-ND-110-138	C. amalonaticus	L	ND	110	138	121	102	140	107	117
218	CP099388.1	4518	B218-356-41-39	C. braakii	B	356	41	39	30	35	40	39	50
219	CP118774.1	4601	B219-356-41-39	C. braakii	B	356	41	39	30	35	40	39	50
220	CP092860.1	4777	B220-370-38-157	C. braakii	B	370	38	157	13	118	158	16	130
221	CP136727.1	4604	B221-371-147-196	C. braakii	B	371	147	196	155	140	195	137	152
222	CP099364.1	4608	B222-379-2-166	C. braakii	B	379	2	166	63	51	2	61	72
223	CP137166.1	4572	B223-384-151-201	C. braakii	B	384	151	201	30	62	199	41	14
224	CP101044.1	4752	B224-388-16-178	C. braakii	B	388	16	178	142	62	176	41	14
225	CP047307.1	4748	D225-396-3-8	C. freundii	D	396	3	8	18	5	17	2	24
226	CP073007.1	4740	P226-328-57-65	C. portucalensis	P	328	57	65	61	55	30	18	69
227	CP056827.1	4823	D227-396-3-8	C. freundii	D	396	3	8	18	5	17	2	24
228	CP073048.2	4719	P228-ND-113-141	C. portucalensis	P	ND	113	141	62	104	143	110	39
229	CP075491.1	4100	K229-1021-58-31	C. koseri	K	1021	58	31	124	105	34	62	32
230	CP077262.1	4573	U230-ND-114-142	C. pasteurii	U	ND	114	142	125	106	144	111	119
231	CP077291.1	4451	F231-1007-44-46	C. farmeri	F	1007	44	46	41	40	46	46	56
232	CP137123.1	4890	D232-396-3-8	C. freundii	D	396	3	8	18	5	17	2	24
233	CP137128.1	4888	D233-396-3-8	C. freundii	D	396	3	8	18	5	17	2	24
234	CP078550.1	4130	P234-ND-22-66	C. portucalensis	P	ND	22	66	3	7	146	8	49
235	CP078551.1	4088	P235-ND-6-144	C. portucalensis	P	ND	6	144	16	108	147	12	41
236	CP140972.1	4885	D236-396-3-8	C. freundii	D	396	3	8	18	5	17	2	24
237	CP035276.1	4763	D237-412-75-86	C. freundii	D	412	75	86	44	5	95	2	7
238	CP016762.1	4904	D238-415-4-78	C. freundii	D	415	4	78	73	70	88	2	82
239	CP132279.1	4644	Y239-420-29-192	C. youngae	Y	420	29	192	40	137	190	44	70
240	CP056527.1	4774	D240-481-11-4	C. freundii	D	481	11	4	56	1	65	5	63
241	AP026940.1	4533	D241-499-67-4	C. freundii	D	499	67	4	1	1	85	72	80
242	CP045726.1	4521	D242-505-3-94	C. freundii	D	505	3	94	91	2	16	14	93
243	CP154587.1	4870	D243-511-158-208	C. freundii	D	511	158	208	14	147	208	5	67
244	OW969904.1	4810	D244-514-4-2	C. freundii	D	514	4	2	1	6	49	1	164
245	CP056505.1	4936	D245-519-11-4	C. freundii	D	519	11	4	56	1	65	5	63
246	CP056208.1	4496	D246-523-3-32	C. freundii	D	523	3	32	9	1	3	35	9
247	CP096921.1	4659	D247-523-3-32	C. freundii	D	523	3	32	9	1	3	35	9
248	CP080032.1	4262	P248-ND-117-147	C. portucalensis	P	ND	117	147	62	110	149	64	39
249	CP119165.1	4745	D249-523-3-32	C. freundii	D	523	3	32	9	1	3	35	9
250	CP047606.1	4626	D250-540-81-97	C. freundii	D	540	81	97	1	20	104	25	95
251	CP080958.1	4505	L251-ND-25-67	C. amalonaticus	L	ND	25	67	20	15	73	66	12
252	CP081314.1	4628	F252-686-118-150	C. farmeri	F	686	118	150	128	113	152	115	125
253	CP057147.1	4834	B253-568-101-125	C. braakii	B	568	101	125	10	16	126	58	107
254	CP056421.1	4891	B254-583-94-116	C. braakii	B	583	94	116	101	11	119	58	104
255	CP083650.1	4607	E255-ND-119-151	C. europaeus	E	ND	119	151	129	56	153	116	45
256	CP083651.1	4370	L256-710-26-24	C. amalonaticus	L	710	26	24	32	38	27	31	35
257	CP167050.1	4832	D257-584-3-8	C. freundii	D	584	3	8	71	2	84	26	48
258	CP167107.1	4851	D258-584-3-8	C. freundii	D	584	3	8	71	2	84	26	48
259	CP056180.1	4564	B259-603-2-6	C. braakii	B	603	2	6	7	8	6	10	4
260	CP078595.1	4146	B260-603-2-6	C. braakii	B	603	2	6	7	8	6	10	4
261	CP089316.1	4800	P261-170-60-153	C. portucalensis	P	170	60	153	3	7	74	8	49
262	CP089437.1	4807	P262-ND-37-154	C. portucalensis	P	ND	37	154	23	115	155	12	127
263	CP091809.1	4671	P263-674-121-155	C. portucalensis	P	674	121	155	16	116	156	64	128
264	CP092442.2	4463	P264-ND-122-156	C. portucalensis	P	ND	122	156	16	117	157	118	129
265	CP078596.1	4147	B265-603-2-6	C. braakii	B	603	2	6	7	8	6	10	4
266	CP092466.1	4780	P266-328-57-65	C. portucalensis	P	328	57	65	61	55	30	18	69
267	CP078599.1	4149	B267-603-2-6	C. braakii	B	603	2	6	7	8	6	10	4
268	CP078600.1	4149	B268-603-2-6	C. braakii	B	603	2	6	7	8	6	10	4
269	CP095364.1	4536	P269-ND-123-158	C. portucalensis	P	ND	123	158	29	47	58	18	58
270	CP095369.1	4816	P270-303-124-159	C. portucalensis	P	303	124	159	132	119	159	7	5
271	CP096905.1	4509	L271-715-30-160	C. amalonaticus	L	715	30	160	46	120	160	119	12
272	CP078601.1	4147	B272-603-2-6	C. braakii	B	603	2	6	7	8	6	10	4
273	CP078602.1	4142	B273-603-2-6	C. braakii	B	603	2	6	7	8	6	10	4
274	CP078603.1	4113	B274-603-2-6	C. braakii	B	603	2	6	7	8	6	10	4
275	CP078604.1	4113	B275-603-2-6	C. braakii	B	603	2	6	7	8	6	10	4
276	OW848788.1	4758	D276-604-24-214	C. freundii	D	604	24	214	6	152	3	148	7
277	CP056181.1	4702	D277-617-86-108	C. freundii	D	617	86	108	97	20	111	91	11
278	CP022151.1	4972	D278-622-36-79	C. freundii	D	622	36	79	1	6	44	9	38
279	CP058318.1	5092	D279-624-106-129	C. freundii	D	624	106	129	113	1	131	5	11
280	CP099037.1	4673	D280-635-61-41	C. freundii	D	635	61	41	1	58	75	24	71
281	LR881934.1	4921	D281-635-61-41	C. freundii	D	635	61	41	168	58	75	24	71
282	CP024672.1	4565	D282-655-5-80	C. freundii	D	655	5	80	6	5	48	74	9
283	CP135450.1	4668	D283-657-12-41	C. freundii	D	657	12	41	1	139	193	25	150
284	CP099254.1	4442	G284-699-127-164	C. gillenii	G	699	127	164	135	52	163	122	47
285	CP056185.1	4860	B285-769-87-57	C. braakii	B	769	87	57	52	48	61	55	61
286	CP056341.1	5005	B286-769-92-57	C. braakii	B	769	92	57	52	48	61	55	61
287	CP099367.1	4837	P287-ND-62-68	C. portucalensis	P	ND	62	68	64	59	77	7	73
288	CP099370.1	4838	P288-ND-62-68	C. portucalensis	P	ND	62	68	64	59	77	7	73
289	CP099373.1	4868	P289-555-129-168	C. portucalensis	P	555	129	168	137	123	167	67	131
290	CP099128.1	4519	D290-911-1-161	C. freundii	D	911	1	161	6	5	161	120	52
291	CP057611.1	4259	S291-942-55-63	C. sedlakii	S	942	55	63	58	33	69	60	66
292	CP057620.1	4259	S292-942-55-63	C. sedlakii	S	942	55	63	58	33	69	60	66
293	CP056409.1	4668	B293-959-31-115	C. braakii	B	959	31	115	10	32	26	27	46
294	CP056834.1	4765	B294-959-31-34	C. braakii	B	959	31	34	10	32	26	27	46
295	CP102500.1	4644	Y295-969-59-184	C. youngae	Y	969	59	184	148	24	182	130	141
296	CP083258.1	4727	B296-984-51-61	C. braakii	B	984	51	61	54	50	64	56	62
297	CP032184.1	4785	D297-1095-3-2	C. freundii	D	1095	3	2	1	1	11	1	10
298	CP137195.1	4715	D298-1098-28-1	C. freundii	D	1098	28	1	37	1	3	1	29
299	CP023504.1	4546	G299-1115-18-14	C. gillenii	G	1115	18	14	42	41	47	47	21
300	LR699014.1	4546	G300-1115-18-14	C. gillenii	G	1115	18	14	42	41	47	47	21
301	CP077405.1	5221	B301-1117-40-143	C. braakii	B	1117	40	143	49	11	56	63	121
302	CP080539.1	4410	B302-1127-16-149	C. braakii	B	1127	16	149	10	112	151	114	124
303	CP056267.1	4963	B303-1219-2-60	C. braakii	B	1219	2	60	100	90	115	95	14
304	CP055910.1	4951	B304-1250-23-21	C. braakii	B	1250	23	21	19	21	19	16	25
305	CP101036.1	4978	M305-1066-133-176	C. meridianamericanus	M	1066	133	176	65	128	174	127	134
306	CP101040.1	4966	M306-ND-134-177	C. meridianamericanus	M	ND	134	177	65	129	175	69	135
307	CP056284.1	5032	B307-1250-23-112	C. braakii	B	1250	23	112	19	21	19	16	25
308	CP101051.1	5074	M308-ND-135-179	C. meridianamericanus	M	ND	135	179	143	130	177	69	136
309	CP101060.1	4901	P309-ND-136-180	C. portucalensis	P	ND	136	180	144	131	178	67	137
310	CP101062.1	4744	P310-ND-137-181	C. portucalensis	P	ND	137	181	145	63	179	128	138
311	CP056321.1	5032	B311-1250-23-21	C. braakii	B	1250	23	21	19	21	19	16	25
312	CP101069.1	4818	P312-631-64-69	C. portucalensis	P	631	64	69	3	64	79	7	42
313	CP101074.1	4882	P313-631-64-69	C. portucalensis	P	631	64	69	3	64	79	7	42
314	CP056508.1	5031	B314-1250-23-21	C. braakii	B	1250	23	21	19	21	19	16	25
315	CP056861.1	4953	B315-1250-23-21	C. braakii	B	1250	23	21	19	21	19	16	25
316	CP056395.1	4481	G316-1251-93-113	C. gillenii	G	1251	93	113	35	12	117	96	103
317	CP101092.1	4892	C317-ND-43-70	C. cronae	C	ND	43	70	21	65	80	29	75
318	CP101095.1	4873	P318-170-60-66	C. portucalensis	P	170	60	66	3	7	74	8	49
319	CP101100.1	4395	P319-17-22-51	C. portucalensis	P	17	22	51	47	28	31	7	31
320	CP101103.1	4579	C320-ND-139-44	C. cronae	C	ND	139	44	147	57	181	45	140
321	CP014030.2	4367	Y321-ND-69-77	C. youngae	Y	ND	69	77	40	69	87	44	27
322	CP022049.2	4422	B322-ND-2-17	C. braakii	B	ND	2	17	13	16	23	23	28
323	CP104921.1	4457	P323-1120-7-71	C. portucalensis	P	1120	7	71	3	7	81	70	5
324	CP038856.1	4413	G324-ND-78-50	C. gillenii	G	ND	78	50	87	17	98	80	91
325	CP044101.1	4480	W325-ND-13-52	C. werkmanii	W	ND	13	52	89	82	102	13	13
326	CP109744.1	4848	P326-252-6-25	C. portucalensis	P	252	6	25	23	18	28	22	36
327	CP045771.1	4488	B327-ND-38-53	C. braakii	B	ND	38	53	28	43	53	50	40
328	CP049738.1	4303	Y328-ND-29-29	C. youngae	Y	ND	29	29	33	24	55	52	27
329	CP049739.1	4346	Y329-ND-29-29	C. youngae	Y	ND	29	29	33	24	55	52	27
330	CP053573.1	4507	B330-ND-40-100	C. braakii	B	ND	40	100	49	11	56	86	14
331	CP055418.1	4882	B331-ND-47-104	C. braakii	B	ND	47	104	28	30	59	53	59
332	CP055466.1	4515	G332-ND-48-56	C. gillenii	G	ND	48	56	50	12	60	54	60
333	CP055538.1	4694	G333-ND-83-105	C. gillenii	G	ND	83	105	94	25	108	88	98
334	CP055543.1	4738	G334-ND-18-14	C. gillenii	G	ND	18	14	51	31	35	34	21
335	CP115024.1	4497	P335-ND-142-187	C. portucalensis	P	ND	142	187	151	28	31	7	31
336	CP115030.1	4290	U336-ND-65-27	C. pasteurii	U	ND	65	27	66	66	82	32	76
337	CP115031.1	4298	U337-ND-65-27	C. pasteurii	U	ND	65	27	66	66	82	32	76
338	CP115032.1	4744	C338-259-32-36	C. cronae	C	259	32	36	38	26	38	28	33
339	CP055906.1	4557	G339-ND-85-107	C. gillenii	G	ND	85	107	96	87	110	90	99
340	CP056200.1	4620	B340-ND-88-109	C. braakii	B	ND	88	109	53	88	112	92	100
341	CP056219.1	4813	B341-ND-2-3	C. braakii	B	ND	2	3	4	4	2	3	3
342	CP056229.1	4370	G342-ND-49-58	C. gillenii	G	ND	49	58	35	12	62	36	15
343	CP056244.1	4410	G343-ND-90-111	C. gillenii	G	ND	90	111	99	12	114	94	102
344	CP118927.1	4376	K344-ND-15-189	C. koseri	K	ND	15	189	24	135	186	71	77
345	CP056269.1	4848	B345-ND-51-61	C. braakii	B	ND	51	61	54	50	64	56	62
346	CP056333.1	4554	G346-ND-91-33	C. gillenii	G	ND	91	33	55	17	36	37	15
347	CP056361.1	4762	B347-ND-2-3	C. braakii	B	ND	2	3	4	4	2	3	3
348	CP119862.1	4750	N348-ND-144-191	C. enshiensis	N	ND	144	191	153	136	188	135	145
349	CP056381.1	4761	B349-ND-2-3	C. braakii	B	ND	2	3	4	4	2	3	3
350	CP056399.1	4701	B350-ND-31-114	C. braakii	B	ND	31	114	10	51	118	57	46
351	CP056473.1	4353	G351-ND-95-117	C. gillenii	G	ND	95	117	55	25	120	36	15
352	CP056515.1	4517	G352-ND-48-56	C. gillenii	G	ND	48	56	50	12	60	54	60
353	CP056559.1	4386	G353-ND-49-58	C. gillenii	G	ND	49	58	35	12	62	36	15
354	CP126605.1	4752	C354-259-32-36	C. cronae	C	259	32	36	38	26	38	28	33
355	CP126611.1	4497	P355-1120-7-71	C. portucalensis	P	1120	7	71	3	7	81	70	5
356	CP056586.1	4730	G356-ND-18-14	C. gillenii	G	ND	18	14	51	31	35	34	21
357	CP056597.1	4359	G357-ND-52-33	C. gillenii	G	ND	52	33	102	17	36	37	15
358	CP056644.1	4597	G358-ND-96-119	C. gillenii	G	ND	96	119	104	91	121	97	105
359	CP056647.1	4964	B359-ND-47-120	C. braakii	B	ND	47	120	28	30	59	53	59
360	CP056822.1	4878	B360-ND-2-3	C. braakii	B	ND	2	3	4	4	2	3	3
361	CP134686.1	4616	P361-1133-145-194	C. portucalensis	P	1133	145	194	154	63	192	12	149
362	CP056850.1	4777	G362-ND-97-121	C. gillenii	G	ND	97	121	105	92	122	99	47
363	CP056896.1	4812	B363-ND-2-3	C. braakii	B	ND	2	3	4	4	2	3	3
364	CP056899.1	4770	B364-ND-2-3	C. braakii	B	ND	2	3	4	4	2	3	3
365	CP056910.1	4913	G365-ND-52-33	C. gillenii	G	ND	52	33	106	17	36	37	15
366	CP056967.1	4449	G366-ND-98-122	C. gillenii	G	ND	98	122	107	93	123	100	106
367	CP136601.1	4669	P367-ND-146-195	C. portucalensis	P	ND	146	195	16	67	194	136	151
368	CP057125.1	4418	B368-ND-99-123	C. braakii	B	ND	99	123	53	4	124	101	3
369	CP136754.1	4540	K369-ND-148-197	C. koseri	K	ND	148	197	48	141	196	138	153
370	CP136808.1	4252	K370-690-10-7	C. koseri	K	690	10	7	11	9	7	11	6
371	CP136810.1	4327	K371-ND-149-198	C. koseri	K	ND	149	198	156	142	197	139	154
372	CP136813.1	4285	K372-690-10-7	C. koseri	K	690	10	7	11	9	7	11	6
373	CP136816.1	4204	K373-690-10-7	C. koseri	K	690	10	7	11	9	7	11	6
374	CP136819.1	4245	K374-690-10-7	C. koseri	K	690	10	7	11	9	7	11	6
375	CP136821.1	4330	K375-690-10-7	C. koseri	K	690	10	7	11	9	7	11	6
376	CP136824.1	4332	K376-1118-150-199	C. koseri	K	1118	150	199	68	143	198	140	155
377	CP136828.1	4526	K377-ND-33-74	C. koseri	K	ND	33	74	69	37	83	19	32
378	CP136832.1	4527	K378-ND-33-74	C. koseri	K	ND	33	74	69	37	83	19	32
379	CP137005.1	4284	K379-690-10-7	C. koseri	K	690	10	7	11	9	7	11	6
380	CP057136.1	4629	G380-ND-100-124	C. gillenii	G	ND	100	124	108	52	125	102	47
381	CP057258.1	4277	G381-ND-103-127	C. gillenii	G	ND	103	127	110	95	128	104	109
382	CP057353.1	4343	G382-ND-104-50	C. gillenii	G	ND	104	50	111	96	129	105	110
383	CP057506.1	4273	G383-ND-54-62	C. gillenii	G	ND	54	62	57	17	68	59	65
384	CP057509.1	4270	G384-ND-54-62	C. gillenii	G	ND	54	62	57	17	68	59	65
385	CP137170.1	4571	P385-947-152-202	C. portucalensis	P	947	152	202	70	144	200	7	156
386	CP069788.1	4146	B386-ND-2-136	C. braakii	B	ND	2	136	120	11	138	61	3
387	CP071070.1	4335	S387-ND-112-140	C. sedlakii	S	ND	112	140	123	33	142	109	118
388	CP077300.1	4388	B388-ND-40-60	C. braakii	B	ND	40	60	10	107	145	112	120
389	CP078594.1	4153	B389-ND-115-145	C. braakii	B	ND	115	145	13	109	26	63	122
390	CP078597.1	4129	B390-ND-116-146	C. braakii	B	ND	116	146	126	11	148	113	123
391	CP082833.1	4900	R391-ND-42-40	C. rodentium	R	ND	42	40	39	36	41	40	51
392	CP084290.1	4507	W392-ND-56-52	C. werkmanii	W	ND	56	52	130	53	70	13	17
393	CP137208.1	4316	K393-ND-58-31	C. koseri	K	ND	58	31	158	145	34	62	157
394	CP137478.1	4751	P394-252-6-25	C. portucalensis	P	252	6	25	23	18	28	22	36
395	CP137485.1	4612	P395-232-153-203	C. portucalensis	P	232	153	203	159	67	201	141	158
396	CP084372.1	4470	W396-ND-120-152	C. werkmanii	W	ND	120	152	131	57	154	117	126
397	CP099084.1	4506	G397-ND-18-14	C. gillenii	G	ND	18	14	133	31	35	34	21
398	CP099222.1	4302	G398-ND-126-163	C. gillenii	G	ND	126	163	134	12	162	121	15
399	CP099366.1	4491	B399-ND-16-167	C. braakii	B	ND	16	167	7	4	166	41	14
400	CP099376.1	4537	B400-ND-63-42	C. braakii	B	ND	63	42	17	60	78	42	74
401	CP139989.1	4142	K401-ND-15-18	C. koseri	K	ND	15	18	26	23	24	20	30
402	CP099377.1	4539	B402-ND-63-42	C. braakii	B	ND	63	42	17	60	78	42	74
403	CP099379.1	4442	B403-ND-31-170	C. braakii	B	ND	31	170	10	32	26	16	14
404	CP099381.1	4656	B404-ND-130-171	C. braakii	B	ND	130	171	28	30	169	68	40
405	CP099385.1	4623	B405-ND-38-53	C. braakii	B	ND	38	53	138	43	53	50	40
406	CP145154.1	4529	P406-ND-22-204	C. portucalensis	P	ND	22	204	3	7	204	7	159
407	CP099386.1	4468	B407-ND-2-42	C. braakii	B	ND	2	42	139	16	170	125	132
408	CP148084.1	4620	E408-ND-155-205	C. europaeus	E	ND	155	205	161	56	205	143	45
409	CP099387.1	4601	B409-ND-16-173	C. braakii	B	ND	16	173	63	125	171	42	3
410	CP099389.1	4525	B410-ND-16-174	C. braakii	B	ND	16	174	140	126	172	126	14
411	CP099390.1	4825	B411-ND-132-175	C. braakii	B	ND	132	175	141	127	173	68	133
412	CP101082.1	5089	B412-ND-138-183	C. braakii	B	ND	138	183	146	132	180	129	139
413	CP101089.1	4900	W413-ND-43-70	C. werkmanii	W	ND	43	70	21	65	80	29	75
414	CP113163.1	4536	B414-ND-141-186	C. braakii	B	ND	141	186	150	134	184	132	143
415	CP115035.1	4646	G415-ND-143-188	C. gillenii	G	ND	143	188	152	25	185	133	144
416	CP159117.1	4471	P416-168-7-209	C. portucalensis	P	168	7	209	164	7	209	7	54
417	CP126329.1	4387	B417-ND-2-73	C. braakii	B	ND	2	73	17	4	2	43	146
418	CP151088.1	4511	G418-ND-156-206	C. gillenii	G	ND	156	206	162	25	206	144	160
419	CP024677.1	4861	D419-ND-28-47	C. freundii	D	ND	28	47	76	1	49	2	29
420	CP048382.1	4362	D420-ND-3-55	C. freundii	D	ND	3	55	1	6	105	51	2
421	CP049015.1	4597	D421-ND-17-9	C. freundii	D	ND	17	9	9	2	12	15	19
422	CP166747.1	4725	K422-849-159-210	C. koseri	K	849	159	210	68	148	20	71	79
423	CP054294.1	4634	D423-ND-1-1	C. freundii	D	ND	1	1	2	3	1	1	1
424	CP056238.1	4855	D424-ND-9-13	C. freundii	D	ND	9	13	8	49	10	1	23
425	CP167064.1	7757	B425-ND-160-211	C. braakii	B	ND	160	211	165	149	211	145	162
426	CP056256.1	4861	D426-ND-9-13	C. freundii	D	ND	9	13	8	49	10	1	23
427	JASWFH010000001.1	4241	L427-563-25-67	C. amalonaticus	L	563	25	67	20	15	73	66	12
428	FN543502.1	4890	R428-ND-42-40	C. rodentium	R	ND	42	40	39	36	41	40	51
429	LR134204.1	5601	K429-ND-161-212	C. koseri	K	ND	161	212	167	150	212	146	163
430	LR134214.1	4429	P430-597-22-213	C. portucalensis	P	597	22	213	70	151	213	147	31
431	CP057864.1	4473	D431-ND-105-128	C. freundii	D	ND	105	128	112	2	130	25	48
432	LR698971.1	4614	P432-155-37-45	C. portucalensis	P	155	37	45	25	39	45	12	55
433	LR134485.1	4663	Y433-ND-29-29	C. youngae	Y	ND	29	29	33	24	214	65	27
434	CP059849.1	4580	D434-ND-24-130	C. freundii	D	ND	24	130	1	20	132	2	111
435	CP070240.1	3731	D435-ND-111-139	C. freundii	D	ND	111	139	122	103	141	108	67
436	CP099217.1	4839	D436-ND-125-162	C. freundii	D	ND	125	162	5	2	76	1	1
437	CP099298.1	4736	D437-ND-128-165	C. freundii	D	ND	128	165	136	121	165	124	52
438	LT556084.1	4701	L438-712-30-30	C. amalonaticus	L	712	30	30	34	29	33	33	44
439	LT556085.1	4789	L439-712-30-30	C. amalonaticus	L	712	30	30	34	29	33	33	44
440	NC_009792.1	4230	K440-862-27-16	C. koseri	K	862	27	16	22	22	21	21	26
441	NC_013716.1	4890	R441-ND-42-40	C. rodentium	R	ND	42	40	39	36	41	40	51
442	CP119053.1	5683	D442-ND-3-190	C. freundii	D	ND	3	190	9	1	187	134	9
443	CP125310.1	5032	D443-ND-14-10	C. freundii	D	ND	14	10	6	2	189	14	16
444	CP126623.1	4516	D444-ND-3-2	C. freundii	D	ND	3	2	36	2	76	1	147
445	CP132324.1	4692	D445-ND-12-38	C. freundii	D	ND	12	38	1	138	191	2	148
446	CP137703.1	4597	D446-ND-17-9	C. freundii	D	ND	17	9	9	2	12	15	19
447	CP137717.1	4604	D447-ND-17-9	C. freundii	D	ND	17	9	9	2	12	15	19
448	CP139745.1	4596	D448-ND-17-9	C. freundii	D	ND	17	9	9	2	12	15	19
449	OW969691.1	4251	K449-985-33-215	C. koseri	K	985	33	215	169	37	216	149	79
450	OW969711.1	4230	K450-ND-33-216	C. koseri	K	ND	33	216	170	153	217	20	77
451	CP149135.1	4597	D451-ND-17-9	C. freundii	D	ND	17	9	9	2	12	15	19
452	LR134118.1	4926	D452-ND-17-9	C. freundii	D	ND	17	9	166	2	12	15	19
453	OW849099.1	4474	D453-ND-1-2	C. freundii	D	ND	1	2	6	5	48	1	9

## Sheet: Table S2
Supplementary Table S2: The detection Number of Citrobacter species and ST
Citrobacter spp.	ST	Number of genomes	Detection rate in each Citrobacter species
C. amalonaticus	710	3	16.6667
C. amalonaticus	712	3	16.6667
C. amalonaticus	716	3	16.6667
C. amalonaticus	563	1	5.55556
C. amalonaticus	565	1	5.55556
C. amalonaticus	715	1	5.55556
C. braakii	603	9	11.1111
C. braakii	110	7	8.64198
C. braakii	1250	5	6.17284
C. braakii	225	3	3.7037
C. braakii	356	3	3.7037
C. braakii	88	2	2.46914
C. braakii	769	2	2.46914
C. braakii	959	2	2.46914
C. braakii	79	1	1.23457
C. braakii	109	1	1.23457
C. braakii	171	1	1.23457
C. braakii	295	1	1.23457
C. braakii	370	1	1.23457
C. braakii	371	1	1.23457
C. braakii	379	1	1.23457
C. braakii	384	1	1.23457
C. braakii	388	1	1.23457
C. braakii	568	1	1.23457
C. braakii	583	1	1.23457
C. braakii	984	1	1.23457
C. braakii	1117	1	1.23457
C. braakii	1127	1	1.23457
C. braakii	1219	1	1.23457
C. cronae	31	3	16.6667
C. cronae	259	3	16.6667
C. cronae	108	1	5.55556
C. cronae	734	1	5.55556
C. europaeus	1341	1	33.3333
C. farmeri	1007	2	66.6667
C. farmeri	686	1	33.3333
C. freundii	22	31	17.4157
C. freundii	116	12	6.74157
C. freundii	150	8	4.49438
C. freundii	95	7	3.93258
C. freundii	8	6	3.37079
C. freundii	18	6	3.37079
C. freundii	98	6	3.37079
C. freundii	11	5	2.80899
C. freundii	169	5	2.80899
C. freundii	396	5	2.80899
C. freundii	19	4	2.24719
C. freundii	107	3	1.68539
C. freundii	111	3	1.68539
C. freundii	185	3	1.68539
C. freundii	523	3	1.68539
C. freundii	65	2	1.1236
C. freundii	112	2	1.1236
C. freundii	125	2	1.1236
C. freundii	162	2	1.1236
C. freundii	167	2	1.1236
C. freundii	212	2	1.1236
C. freundii	257	2	1.1236
C. freundii	307	2	1.1236
C. freundii	341	2	1.1236
C. freundii	584	2	1.1236
C. freundii	635	2	1.1236
C. freundii	64	1	0.561798
C. freundii	91	1	0.561798
C. freundii	118	1	0.561798
C. freundii	154	1	0.561798
C. freundii	214	1	0.561798
C. freundii	216	1	0.561798
C. freundii	261	1	0.561798
C. freundii	263	1	0.561798
C. freundii	270	1	0.561798
C. freundii	311	1	0.561798
C. freundii	412	1	0.561798
C. freundii	415	1	0.561798
C. freundii	481	1	0.561798
C. freundii	499	1	0.561798
C. freundii	505	1	0.561798
C. freundii	511	1	0.561798
C. freundii	514	1	0.561798
C. freundii	519	1	0.561798
C. freundii	540	1	0.561798
C. freundii	604	1	0.561798
C. freundii	617	1	0.561798
C. freundii	622	1	0.561798
C. freundii	624	1	0.561798
C. freundii	655	1	0.561798
C. freundii	657	1	0.561798
C. freundii	911	1	0.561798
C. freundii	1095	1	0.561798
C. freundii	1098	1	0.561798
C. gillenii	1115	2	6.66667
C. gillenii	699	1	3.33333
C. gillenii	1251	1	3.33333
C. koseri	690	8	22.8571
C. koseri	862	4	11.4286
C. koseri	854	3	8.57143
C. koseri	1154	3	8.57143
C. koseri	1307	3	8.57143
C. koseri	849	1	2.85714
C. koseri	985	1	2.85714
C. koseri	1021	1	2.85714
C. koseri	1118	1	2.85714
C. meridianamericanus	1066	1	33.3333
C. portucalensis	143	4	7.27273
C. portucalensis	252	3	5.45455
C. portucalensis	17	2	3.63636
C. portucalensis	155	2	3.63636
C. portucalensis	170	2	3.63636
C. portucalensis	328	2	3.63636
C. portucalensis	572	2	3.63636
C. portucalensis	631	2	3.63636
C. portucalensis	1120	2	3.63636
C. portucalensis	3	1	1.81818
C. portucalensis	134	1	1.81818
C. portucalensis	166	1	1.81818
C. portucalensis	168	1	1.81818
C. portucalensis	208	1	1.81818
C. portucalensis	232	1	1.81818
C. portucalensis	303	1	1.81818
C. portucalensis	555	1	1.81818
C. portucalensis	557	1	1.81818
C. portucalensis	597	1	1.81818
C. portucalensis	641	1	1.81818
C. portucalensis	674	1	1.81818
C. portucalensis	947	1	1.81818
C. portucalensis	1133	1	1.81818
C. sedlakii	942	2	66.6667
C. werkmanii	104	3	37.5
C. werkmanii	108	1	12.5
C. youngae	128	1	12.5
C. youngae	218	1	12.5
C. youngae	420	1	12.5
C. youngae	969	1	12.5
C. amalonaticus	N.D.	6	33.3333
C. arsenatis	N.D.	1	100
C. braakii	N.D.	33	40.7407
C. cronae	N.D.	10	55.5556
C. enshiensis	N.D.	2	100
C. europaeus	N.D.	2	66.6667
C. freundii	N.D.	21	11.7978
C. gillenii	N.D.	26	86.6667
C. koseri	N.D.	10	28.5714
C. meridianamericanus	N.D.	2	66.6667
C. pasteurii	N.D.	3	100
C. portucalensis	N.D.	20	36.3636
C. rodentium	N.D.	3	100
C. sedlakii	N.D.	1	33.3333
C. tructae	N.D.	1	100
C. werkmanii	N.D.	4	50
C. youngae	N.D.	4	50
N.D., not determined.

## Sheet: Table S3
Supplementary Table S3: The list of Target core genes
Gene	Detection. No.	Detected %
Target core genes
cspA	453	100
cspE	453	100
groups_3045	453	100
nanK	453	100
groups_3151	453	100
groups_3152	453	100
yjjW	453	100
selU	453	100
ptsJ	453	100
yqjH	453	100
fes	453	100
yggR	453	100
comEC	453	100
groups_3557	453	100
pilQ	453	100
yhcH_2	453	100
ygfA	453	100
bioD1_2	453	100
iprA	453	100
qorB	453	100
groups_3675	453	100
groups_3677	453	100
tdcG	453	100
epsF	453	100
csdE	453	100
kdpC	453	100
dsbG	453	100
bphD	453	100
ydjF_1	453	100
groups_4078	453	100
cobD_2	453	100
yjjV	453	100
yqjI	453	100
alkA	453	100
groups_4178	453	100
hrpB	453	100
groups_4360	453	100
ynjE	453	100
groups_4394	453	100
wecH	453	100
tktA	453	100
yfeZ	453	100
yehY	453	100
yehW	453	100
moaD	453	100
lptE	453	100
aidB	453	100
xylB	453	100
acrA	453	100
rcdA	453	100
yliI	453	100
groups_5121	453	100
pxpA	453	100
gluQ	453	100
gspE	453	100
rsmB	453	100
groups_5184	453	100
groups_5187	453	100
rne	453	100
yceJ	453	100
pnuC	453	100
fetA	453	100
aes	453	100
sgrR_1	453	100
thpR	453	100
mutT	453	100
damX	453	100
cfa_2	453	100
groups_5349	453	100
yfeY	453	100
pdxK	453	100
groups_5367	453	100
ybjG	453	100
rna	453	100
thiQ	453	100
yhhX	453	100
cysJ	453	100
groups_5478	453	100
mipA_2	453	100
bioC	453	100
modF	453	100
ybeM	453	100
pagP	453	100
fhuD	453	100
ygiF	453	100
ygdG	453	100
garK_2	453	100
yfiH	453	100
yfhM	453	100
hemF	453	100
sad	453	100
sufD	453	100
astB	453	100
cutD	453	100
groups_6049	453	100
sbcD	453	100
yafV	453	100
cueO	453	100
fixB_2	453	100
trmH_2	453	100
dsbD_2	453	100
ugpQ	453	100
yhdE	453	100
groups_6170	453	100
occR	453	100
qseG	453	100
yohD	453	100
cobD_1	453	100
eamA	453	100
rstB	453	100
yeaD	453	100
bioA	453	100
pcp	453	100
priC	453	100
mioC	453	100
yhhA	453	100
groups_6337	453	100
ascG_2	453	100
recX	453	100
pasI	453	100
groups_6352	453	100
folC	453	100
tus	453	100
btuE	453	100
pfkB	453	100
solA	453	100
ybfF	453	100
cueR	453	100
yajI	453	100
acpH	453	100
polB	453	100
tusD	453	100
tsaC	453	100
aroE	453	100
yhdT	453	100
ubiH	453	100
fucU	453	100
cysH_1	453	100
dgcN	453	100
groups_6663	453	100
eutK	453	100
groups_6669	453	100
yfcF	453	100
yehZ	453	100
ybjP	453	100
wzb	453	100
pduV_2	453	100
pduL	453	100
cobU	453	100
sodC	453	100
sufE	453	100
pyrC	453	100
ymdB	453	100
lpxK	453	100
rlmC	453	100
ybiV	453	100
cobC_1	453	100
entA	453	100
gloB	453	100
groups_6805	453	100
groups_6911	453	100
lpoA	453	100
yqjC	453	100
syd	453	100
yqcC	453	100
yfgD	453	100
groups_6928	453	100
mdtD	453	100
groups_6973	453	100
manA	453	100
ynhG	453	100
groups_6984	453	100
ycdY	453	100
ybjJ	453	100
moeA	453	100
groups_7023	453	100
rstA	453	100
glpE	453	100
pabA	453	100
arfA	453	100
fmt	453	100
groups_7298	453	100
mtgA	453	100
groups_7300	453	100
ygfX	453	100
queD	453	100
yfiC	453	100
yehX	453	100
amiD	453	100
sbmC	453	100
rsxG	453	100
mdoC	453	100
groups_7390	453	100
groups_7398	453	100
ybaN	453	100
thiL	453	100
aroL	453	100
fixA_2	453	100
groups_7445	453	100
mutL	453	100
groups_7565	453	100
glgX	453	100
malP_1	453	100
yrdA_1	453	100
yhdY_1	453	100
ydfK_1	453	100
ygfZ	453	100
ygbE	453	100
yqaB	453	100
murR_2	453	100
flk	453	100
dedD	453	100
cbiE	453	100
cbiT	453	100
mepH	453	100
groups_7650	453	100
sbnD_1	453	100
ybiO	453	100
nadA	453	100
pxpC	453	100
groups_7692	453	100
coaE	453	100
yjjI	453	100
dnaT	453	100
bsmA	453	100
rfaF	453	100
zntA	453	100
zapE	453	100
groups_8088	453	100
yqjE	453	100
iolU	453	100
endA	453	100
pncC_1	453	100
pal_1	453	100
murQ	453	100
rodZ	453	100
ydgA	453	100
nemR	453	100
ydhC	453	100
sufA	453	100
deoR_2	453	100
groups_8187	453	100
dpiB	453	100
citG	453	100
sbnA	453	100
dgcC	453	100
groups_8208	453	100
pdxA	453	100
nrdG	453	100
ytfJ	453	100
yhhS	453	100
fic	453	100
mzrA	453	100
groups_8429	453	100
rlmD	453	100
yfhL	453	100
tadA	453	100
eutQ	453	100
pdxB	453	100
mdtB	453	100
cbiL	453	100
cbiQ	453	100
sotB	453	100
nadE	453	100
mltG	453	100
flgN	453	100
yheH	453	100
ylaC	453	100
yajL_2	453	100
yaiY	453	100
groups_8554	453	100
groups_8559	453	100
sfsA	453	100
secM	453	100
kefF	453	100
argI	453	100
groups_8577	453	100
groups_8578	453	100
epmB	453	100
rsmD	453	100
ugpC_1	453	100
yggS	453	100
purL	453	100
cyoE_2	453	100
cdd	453	100
groups_9052	453	100
groups_9054	453	100
groups_9055	453	100
malI	453	100
rsxD	453	100
anmK	453	100
ydhF	453	100
ydhP_1	453	100
yceB	453	100
agp	453	100
groups_9138	453	100
opgE	453	100
nagR	453	100
ybhC	453	100
kdpA	453	100
rlpA	453	100
lipB	453	100
tatE	453	100
groups_9151	453	100
sgrR_2	453	100
dapB	453	100
trpR	453	100
groups_9164	453	100
cpdB	453	100
ghrB	453	100
kdgK_2	453	100
glpG	453	100
malP_2_01139	453	100
ispB	453	100
yhaK	453	100
ygjP	453	100
ygiD	453	100
sprT	453	100
rseC	453	100
bepA	453	100
yfdC	453	100
nfo	453	100
groups_9402	453	100
pduE_2	453	100
gltR	453	100
ydiK_2	453	100
aroA	453	100
cydD	453	100
aat	453	100
rlmF	453	100
moaA	453	100
zitB	453	100
citF	453	100
tesA	453	100
groups_9494	453	100
dinB	453	100
bamA	453	100
araB_3	453	100
apaH	453	100
ygcS	453	100
proP_2	453	100
rimI	453	100
holC	453	100
mtlR	453	100
nanR_1	453	100
nanA	453	100
uxaA	453	100
rlmG	453	100
ispD	453	100
mltB	453	100
pgpC	453	100
hmp	453	100
purN	453	100
groups_9740	453	100
nudK	453	100
eutD	453	100
yohC	453	100
lysO	453	100
cbiK	453	100
groups_9793	453	100
menI	453	100
astA	453	100
cmoM	453	100
rhtA	453	100
bhsA	453	100
entH	453	100
purE	453	100
ushA	453	100
rdgC	453	100
phoE_1	453	100
can	453	100
zapD	453	100
murG	453	100
ilvI	453	100
groups_9856	453	100
nhaA	453	100
groups_10121	453	100
yhjJ	453	100
kefC_1	453	100
lptC	453	100
nudF	453	100
cpdA	453	100
hybG	453	100
xerD	453	100
queF	453	100
truC	453	100
truD	453	100
recN	453	100
groups_10178	453	100
fliY	453	100
ydgI	453	100
ydgC	453	100
plsX	453	100
dinI_2_01251	453	100
dacC	453	100
moaE	453	100
hemH	453	100
dnaX	453	100
ribD	453	100
phoR	453	100
ddlA	453	100
yaeQ	453	100
setA	453	100
rsgA	453	100
groups_10437	453	100
hsrA_2	453	100
coaD	453	100
groups_10724	453	100
glgC	453	100
hslR	453	100
fkpA	453	100
nanT	453	100
kdsC	453	100
yhbE	453	100
ubiJ_1	453	100
pflB	453	100
dlsT	453	100
hybF	453	100
yggX	453	100
groups_10759	453	100
argO	453	100
galR	453	100
ygdR_2	453	100
hycA	453	100
hyfB	453	100
dtpT	453	100
ftsA_1	453	100
mdh_2	453	100
yfcA_1	453	100
epmC	453	100
ltaE	453	100
baeR	453	100
cbiC	453	100
dcyD	453	100
ynfM	453	100
rsxE	453	100
spy	453	100
ansA	453	100
ybjN	453	100
ybhQ	453	100
hutH	453	100
btuD_4	453	100
galT	453	100
nagA	453	100
crcB	453	100
citC	453	100
sadH	453	100
ybaY	453	100
tesB	453	100
rnhB	453	100
aceF	453	100
murD	453	100
caiT	453	100
mog	453	100
thrC	453	100
thrB	453	100
ytjB	453	100
deoA	453	100
yjjP	453	100
groups_10957	453	100
cysQ	453	100
amiB	453	100
viaA	453	100
yfiF	453	100
ibpB	453	100
groups_11321	453	100
yhhW	453	100
glpD	453	100
aaeA_1	453	100
arcB	453	100
sstT	453	100
pduC	453	100
fdnH_1	453	100
yqgF	453	100
groups_11351	453	100
ptrA	453	100
fucA	453	100
groups_11363	453	100
purM	453	100
yfeX	453	100
cysW	453	100
groups_11373	453	100
btsS	453	100
cbiG	453	100
dtpA	453	100
mliC	453	100
mdtK	453	100
sufC	453	100
pheT	453	100
ydjM	453	100
fabD	453	100
lpxL	453	100
ycdX	453	100
msbA	453	100
rimK	453	100
gsiB	453	100
groups_11466	453	100
groups_11469	453	100
seqA	453	100
atl	453	100
psiF	453	100
sbmA	453	100
clcA	453	100
ileS	453	100
yjjG	453	100
fruK	453	100
nirC	453	100
gpmI	453	100
lldR_1	453	100
mtlD	453	100
yhhQ	453	100
gntU	453	100
nirD	453	100
glnQ_1	453	100
lptA	453	100
ridA	453	100
yqjF	453	100
lldR_2	453	100
uxaC	453	100
alx	453	100
dnaG	453	100
folB	453	100
glgS	453	100
parC	453	100
mscS_1	453	100
amiC_1_01401	453	100
tcdA	453	100
srmB	453	100
hisS	453	100
groups_11898	453	100
eutN	453	100
cysP	453	100
mepA	453	100
groups_11913	453	100
mlrA	453	100
oleD	453	100
ccmL	453	100
cbiM	453	100
glsA2	453	100
bioD1_1	453	100
mdtI	453	100
malX	453	100
yahB_2_01409	453	100
ribC	453	100
csgF	453	100
serC	453	100
ompX	453	100
moaB	453	100
ybgI	453	100
ttdT_2	453	100
panE	453	100
queA	453	100
proC	453	100
rof	453	100
nadC_2	453	100
yacG	453	100
yaaA	453	100
yjfF	453	100
orn	453	100
atpI	453	100
envC	453	100
yiaD	453	100
tusA	453	100
gph	453	100
tsgA_1	453	100
groups_12487	453	100
dmlR_3	453	100
gltD	453	100
gltB	453	100
gcvP	453	100
ptsP	453	100
mltA	453	100
hypC	453	100
hypB	453	100
gutQ	453	100
gshA	453	100
grpE	453	100
rseA	453	100
lepB	453	100
trmJ	453	100
yhhT_2	453	100
groups_12532	453	100
ypeA	453	100
mntH	453	100
artJ	453	100
artM_2	453	100
ydgH	453	100
rsxB_1	453	100
fumD	453	100
astC	453	100
fabH	453	100
flgB	453	100
rimJ	453	100
mdtH	453	100
yceI	453	100
ycaO	453	100
ybiS	453	100
rhlE	453	100
bioB	453	100
chiP	453	100
asnB	453	100
ybeY	453	100
fetB	453	100
groups_12632	453	100
glnD	453	100
groups_12676	453	100
hpt	453	100
araC	453	100
satP	453	100
valS	453	100
tamA	453	100
ytfE	453	100
groups_12702	453	100
groups_13098	453	100
pyrE	453	100
gpsA	453	100
glyS	453	100
dppA_1_01514	453	100
dppC_1	453	100
dppD	453	100
araQ_1	453	100
gntK	453	100
pckA	453	100
hslO	453	100
mrcA	453	100
trpS	453	100
prmA	453	100
mlaD	453	100
truB	453	100
exuT	453	100
plsY	453	100
groups_13164	453	100
ftsP	453	100
hybD	453	100
mltC	453	100
trmB	453	100
relA	453	100
ratA	453	100
bamE	453	100
ypjD	453	100
rseB	453	100
era_1_01529	453	100
acpS	453	100
dapE	453	100
groups_13202	453	100
aroC	453	100
groups_13230	453	100
metG	453	100
artQ	453	100
groups_13236	453	100
cbiH	453	100
mlc	453	100
slyA_1	453	100
gloA	453	100
mepS_2	453	100
ptsG_2	453	100
mdoG	453	100
aspC	453	100
potH	453	100
rimO	453	100
pflD	453	100
galE_2	453	100
cydB_2_01543	453	100
nagC_2	453	100
leuS	453	100
dacA	453	100
ybaL	453	100
gsk	453	100
decR	453	100
cyoC	453	100
pgpA	453	100
groups_13339	453	100
rnhA	453	100
groups_13343	453	100
cdsA	453	100
frr	453	100
lspA	453	100
ribF	453	100
nadR	453	100
rraB	453	100
hflK	453	100
aspA	453	100
cutA	453	100
asnA	453	100
recF	453	100
slmA	453	100
waaA	453	100
groups_13765	453	100
feoB	453	100
aroB	453	100
bfr	453	100
mscL	453	100
panF	453	100
degS	453	100
sspB	453	100
yrbG	453	100
yqjA	453	100
groups_13806	453	100
groups_13807	453	100
epd	453	100
gcvH	453	100
fldB	453	100
groups_13812	453	100
hycD	453	100
alaS	453	100
iscS	453	100
rlmN	453	100
bamB	453	100
sixA	453	100
mutS2	453	100
mglA	453	100
btsR	453	100
fbaB	453	100
rlhA_1	453	100
uvrC	453	100
cnu	453	100
slyB	453	100
sodB	453	100
sufB	453	100
groups_13890	453	100
putP	453	100
wrbA	453	100
groups_13899	453	100
kdsB	453	100
rarA	453	100
potA_3	453	100
gsiC_2	453	100
glnQ_3_01624	453	100
ybhS	453	100
hutU	453	100
gltI	453	100
gltJ_2	453	100
mrdA_2	453	100
dpiA	453	100
rnk	453	100
uspG	453	100
cnoX	453	100
qmcA	453	100
adk	453	100
amtB	453	100
cyoA	453	100
brnQ	453	100
groups_13939	453	100
dnaQ	453	100
lpxB	453	100
skp	453	100
ispU	453	100
tsf	453	100
secA	453	100
ftsW	453	100
araA	453	100
caiB	453	100
fkpB	453	100
serB	453	100
ytfP	453	100
tsaE	453	100
psd	453	100
frdC	453	100
dcuA_2	453	100
hldD	453	100
yibN	453	100
asd	453	100
slyD	453	100
slyX	453	100
secG	453	100
zupT	453	100
ygiC	453	100
serA	453	100
sdhE	453	100
lgt	453	100
hycG	453	100
smpB	453	100
nadK	453	100
aroF	453	100
tyrA	453	100
rluD	453	100
grcA	453	100
pdxJ	453	100
pduV_1	453	100
hisP	453	100
artM_1	453	100
artP	453	100
poxB	453	100
hcp	453	100
groups_14638	453	100
pgsA	453	100
pntB	453	100
pdxH	453	100
ppsR	453	100
osmE	453	100
groups_14682	453	100
fabG_3	453	100
bssS	453	100
yccJ	453	100
potF	453	100
mntR	453	100
glnH_2	453	100
ybhR	453	100
uvrB	453	100
sucB	453	100
gltA	453	100
kdpB	453	100
folD	453	100
recR	453	100
apt	453	100
yafJ	453	100
pcnB	453	100
yadG	453	100
ftsQ	453	100
ftsI_2	453	100
rsmH	453	100
carB	453	100
nsrR_2	453	100
frdD	453	100
gdx	453	100
pstC	453	100
yidC	453	100
xanP	453	100
kbl	453	100
groups_15414	453	100
glpR_1	453	100
greB	453	100
nasD	453	100
tldD	453	100
kdsD	453	100
yhbU	453	100
eis	453	100
osmY_1	453	100
yqjD	453	100
ribB	453	100
groups_15428	453	100
sdaC	453	100
pyrG_1	453	100
iscX	453	100
der	453	100
dapA	453	100
bamC	453	100
eutL	453	100
mlaA	453	100
truA	453	100
folX	453	100
yecS	453	100
ppsA	453	100
yceD	453	100
groups_15564	453	100
mukF	453	100
moaC	453	100
ybgC	453	100
glnS	453	100
miaB	453	100
gltK	453	100
glnQ_4	453	100
mrdB	453	100
citE	453	100
cstA	453	100
secF	453	100
secD	453	100
dnaE	453	100
mraZ	453	100
deoC	453	100
groups_15622	453	100
pstS	453	100
mnmE	453	100
lldP	453	100
livH	453	100
feoA	453	100
rpe	453	100
yhfA	453	100
accB	453	100
mreD	453	100
ptsN	453	100
rpoD	453	100
groups_16284	453	100
parE	453	100
hybO	453	100
speA	453	100
lysS	453	100
gcvA_1_01873	453	100
groups_16296	453	100
queE	453	100
ftsB	453	100
pcm	453	100
rimM	453	100
trmD	453	100
bamD	453	100
pssA	453	100
suhB	453	100
ndk	453	100
cysT	453	100
cysK	453	100
fliA	453	100
rnt	453	100
chbB	453	100
phoH	453	100
gpmA	453	100
tolB	453	100
tolQ	453	100
sdhB	453	100
sdhD	453	100
fur	453	100
corC	453	100
tig	453	100
cyoD	453	100
metQ_3	453	100
dapD	453	100
yadH	453	100
murC	453	100
apaG	453	100
talB	453	100
pyrI	453	100
fklB	453	100
hfq	453	100
epmA	453	100
atpB	453	100
dppB	453	100
dctA_1	453	100
ftsX	453	100
gntR_1	453	100
cfxP	453	100
def	453	100
dusB	453	100
ptsO	453	100
murA	453	100
obg	453	100
infB	453	100
hybC	453	100
metK	453	100
rpiA	453	100
rppH	453	100
argA	453	100
ispF	453	100
cooF_2	453	100
glyA	453	100
fdx	453	100
upp	453	100
uraA	453	100
gltX	453	100
nupC	453	100
apbC	453	100
groups_17482	453	100
clpS	453	100
clpA	453	100
udk	453	100
nth	453	100
tyrS	453	100
purR	453	100
flgC	453	100
csgG	453	100
serS	453	100
lolA	453	100
trxB	453	100
ydcV_3	453	100
phoB	453	100
proB	453	100
lpxD	453	100
ftsL	453	100
nrdD	453	100
dut	453	100
ftsE	453	100
lptB_1	453	100
ppiA	453	100
rplO	453	100
aaeX	453	100
yhcB	453	100
rplM	453	100
rlmE	453	100
rimP	453	100
rbfA	453	100
argP_1_02141	453	100
prfB	453	100
ygdR_1	453	100
thyA	453	100
eno	453	100
rpsP	453	100
raiA	453	100
iscR	453	100
eutS	453	100
eutB	453	100
ptsI	453	100
cvpA	453	100
hisM	453	100
mglC	453	100
marA	453	100
thrS	453	100
mukE	453	100
dps	453	100
sucD	453	100
rsfS	453	100
bolA	453	100
nusB	453	100
tgt	453	100
pdhR	453	100
caiA_2	453	100
groups_18887	453	100
frdB	453	100
atpD	453	100
rph	453	100
grxC	453	100
dauR_1	453	100
rplD	453	100
rpsN	453	100
rpsE	453	100
secY	453	100
smg	453	100
accC	453	100
rng	453	100
rpsI	453	100
rapZ	453	100
hpf	453	100
mlaE	453	100
nusA	453	100
pgk	453	100
zapA	453	100
cysD	453	100
luxS	453	100
lepA	453	100
purC	453	100
eutM	453	100
ptsH	453	100
grxD	453	100
pheS	453	100
rplT	453	100
cmk	453	100
lipA	453	100
tomB	453	100
glnK	453	100
cyoE	453	100
ribE	453	100
yajC	453	100
ahpC_2	453	100
gmhA	453	100
rpsB	453	100
ftsA_2	453	100
fbp	453	100
rpsF	453	100
asnC	453	100
atpC	453	100
ibpA	453	100
cysE_1	453	100
ompR_1	453	100
rplW	453	100
rpsQ	453	100
rplX	453	100
argR_1	453	100
lptB_2	453	100
rpmA	453	100
yhbY	453	100
fbaA_2_02573	453	100
accD	453	100
purF	453	100
folE	453	100
ihfA	453	100
acpP	453	100
pal_2	453	100
sucC	453	100
sdhA	453	100
rlmH	453	100
hha	453	100
clpX	453	100
metI	453	100
accA	453	100
ftsZ	453	100
groS	453	100
rbsC_5_02586	453	100
rpmB	453	100
crp	453	100
rpsG	453	100
rplV	453	100
rplP	453	100
rplN	453	100
rplR	453	100
rpsD	453	100
rpoA	453	100
rplQ	453	100
trkA	453	100
mreB	453	100
sspA	453	100
argG	453	100
rpsO	453	100
nlpI	453	100
diaA	453	100
speB	453	100
rnc	453	100
glnB	453	100
iscU	453	100
rpmF	453	100
ihfB	453	100
infA	453	100
nrdR	453	100
gpt	453	100
fabZ	453	100
pyrH	453	100
mraY	453	100
rpsR	453	100
purA	453	100
rpmG	453	100
aroK	453	100
rpsS	453	100
rpsC	453	100
rpmC	453	100
rplE	453	100
rpsH	453	100
fis	453	100
csrA	453	100
iscA	453	100
crr	453	100
lrp	453	100
fldA	453	100
ahpC_1	453	100
clpP	453	100
dksA	453	100
lpxC	453	100
ilvH	453	100
Core genes
dmsA	452	99.7792
groups_773	452	99.7792
groups_1940	452	99.7792
rsxC_2	452	99.7792
ydhW	452	99.7792
cutC	452	99.7792
thiE	452	99.7792
groups_3338	452	99.7792
menH	452	99.7792
uxaB_1	452	99.7792
groups_3416	452	99.7792
groups_3538	452	99.7792
ydcF	452	99.7792
citX	452	99.7792
msrP_1	452	99.7792
fbpC2_2	452	99.7792
cysH_2	452	99.7792
sdaA	452	99.7792
ynjB_00542	452	99.7792
lpxH	452	99.7792
ydjH_1	452	99.7792
ssb	452	99.7792
groups_4458	452	99.7792
ynjF	452	99.7792
yccX	452	99.7792
acrE	452	99.7792
yffB	452	99.7792
ccmK2	452	99.7792
groups_5099	452	99.7792
groups_5109	452	99.7792
groups_5168	452	99.7792
dprA	452	99.7792
mdtA	452	99.7792
ychQ	452	99.7792
malY	452	99.7792
groups_5224	452	99.7792
gfcB	452	99.7792
kduD_1	452	99.7792
groups_5343	452	99.7792
zipA	452	99.7792
tri1	452	99.7792
groups_5363	452	99.7792
por_1	452	99.7792
astD_2	452	99.7792
ampD	452	99.7792
tyrB	452	99.7792
menF	452	99.7792
hisA	452	99.7792
hisD	452	99.7792
dacD	452	99.7792
galM	452	99.7792
tusB	452	99.7792
mlaB	452	99.7792
yfcE	452	99.7792
yebF	452	99.7792
rlmA	452	99.7792
treA	452	99.7792
prmC	452	99.7792
trpA	452	99.7792
smrA	452	99.7792
ynfD	452	99.7792
ydgK	452	99.7792
sxy	452	99.7792
gstB_2	452	99.7792
groups_6068	452	99.7792
thiB	452	99.7792
menC	452	99.7792
purT	452	99.7792
pdeD	452	99.7792
pabB	452	99.7792
groups_6206	452	99.7792
murB	452	99.7792
groups_6327	452	99.7792
ftsY	452	99.7792
bioH	452	99.7792
qseE	452	99.7792
elaA	452	99.7792
groups_6368	452	99.7792
rsxC_1	452	99.7792
pduF	452	99.7792
cbiA	452	99.7792
groups_6387	452	99.7792
pgpB	452	99.7792
holB	452	99.7792
csgC	452	99.7792
fepB	452	99.7792
ampE	452	99.7792
thiF	452	99.7792
thiH	452	99.7792
selB	452	99.7792
groups_6628	452	99.7792
groups_6629	452	99.7792
yhjV	452	99.7792
groups_6652	452	99.7792
pbpC	452	99.7792
yhaJ_2	452	99.7792
flhE	452	99.7792
ldcA	452	99.7792
groups_6702	452	99.7792
groups_6704	452	99.7792
trpC	452	99.7792
groups_6751	452	99.7792
chbG	452	99.7792
hutI	452	99.7792
mak_1	452	99.7792
alsT	452	99.7792
yidG	452	99.7792
groups_6897	452	99.7792
tusC	452	99.7792
sbcB	452	99.7792
groups_6945	452	99.7792
pyrF	452	99.7792
dgcM	452	99.7792
selO	452	99.7792
ybiR	452	99.7792
ubiF	452	99.7792
ybcJ	452	99.7792
proA_2	452	99.7792
queG	452	99.7792
dusA	452	99.7792
thiG	452	99.7792
groups_7285	452	99.7792
groups_7286	452	99.7792
groups_7287	452	99.7792
pitA	452	99.7792
livK	452	99.7792
recD	452	99.7792
csdA	452	99.7792
groups_7343	452	99.7792
yecM	452	99.7792
tonB	452	99.7792
hxpB	452	99.7792
clsC	452	99.7792
ybhA	452	99.7792
ppnP	452	99.7792
caiC	452	99.7792
csrD	452	99.7792
mutY	452	99.7792
yegS	452	99.7792
wzc	452	99.7792
astD_1	452	99.7792
rhaS_4	452	99.7792
sdiA	452	99.7792
ychN	452	99.7792
ycjG	452	99.7792
ogt	452	99.7792
groups_7632	452	99.7792
add	452	99.7792
ydhU	452	99.7792
ydjA	452	99.7792
groups_7654	452	99.7792
groups_7661	452	99.7792
groups_7664	452	99.7792
groups_7674	452	99.7792
entB	452	99.7792
ybbJ	452	99.7792
nlpE	452	99.7792
panC	452	99.7792
nnr	452	99.7792
aaaT	452	99.7792
dmlR_4	452	99.7792
qseB	452	99.7792
hemW	452	99.7792
cysI	452	99.7792
groups_8110	452	99.7792
groups_8138	452	99.7792
groups_8148	452	99.7792
sufS	452	99.7792
flgM	452	99.7792
csgE	452	99.7792
mdfA	452	99.7792
clsB	452	99.7792
pxpB	452	99.7792
acrR_2	452	99.7792
groups_8225	452	99.7792
pspG	452	99.7792
groups_8227	452	99.7792
eptB	452	99.7792
pdeH	452	99.7792
hybE	452	99.7792
lysA	452	99.7792
mutH	452	99.7792
menD	452	99.7792
ubiG	452	99.7792
yegT_2	452	99.7792
nudB	452	99.7792
lpxM	452	99.7792
yciH	452	99.7792
cybB	452	99.7792
ydhX_1	452	99.7792
groups_8525	452	99.7792
cbpA	452	99.7792
sulA	452	99.7792
lon_1	452	99.7792
pqiC	452	99.7792
iaaA	452	99.7792
cpoB	452	99.7792
entE	452	99.7792
trmO	452	99.7792
murF	452	99.7792
mutM	452	99.7792
tag	452	99.7792
yqjG	452	99.7792
ubiK	452	99.7792
tolC	452	99.7792
dkgA	452	99.7792
barA	452	99.7792
hycI	452	99.7792
cheV	452	99.7792
thiD	452	99.7792
fliH	452	99.7792
yebE	452	99.7792
groups_9072	452	99.7792
rnd	452	99.7792
trpE	452	99.7792
yciV	452	99.7792
acnA	452	99.7792
mpaA	452	99.7792
fumA_1	452	99.7792
ycdZ	452	99.7792
tusE	452	99.7792
groups_9134	452	99.7792
fepD	452	99.7792
ddlB	452	99.7792
holD	452	99.7792
tamB	452	99.7792
dinF	452	99.7792
purD	452	99.7792
birA	452	99.7792
yhcO	452	99.7792
groups_9358	452	99.7792
fadH	452	99.7792
rhaS_2	452	99.7792
cysN	452	99.7792
rcsC_2_01143	452	99.7792
rcsD	452	99.7792
hisB	452	99.7792
dadX	452	99.7792
groups_9420	452	99.7792
srlR_3	452	99.7792
groups_9432	452	99.7792
ydfG	452	99.7792
benM_1	452	99.7792
flgA	452	99.7792
rutR	452	99.7792
pgl	452	99.7792
tabA	452	99.7792
qorA_2	452	99.7792
nadD	452	99.7792
trmH_1	452	99.7792
glgB	452	99.7792
recC	452	99.7792
bglF	452	99.7792
mltF	452	99.7792
groups_9737	452	99.7792
groups_9744	452	99.7792
groups_9746	452	99.7792
ascD	452	99.7792
hisH	452	99.7792
fliR	452	99.7792
groups_9761	452	99.7792
araG	452	99.7792
chaC	452	99.7792
yciK	452	99.7792
groups_9780	452	99.7792
yccU	452	99.7792
ompA	452	99.7792
cecR	452	99.7792
ybfE	452	99.7792
yheI	452	99.7792
mltD	452	99.7792
arfB	452	99.7792
leuD1	452	99.7792
groups_9865	452	99.7792
ubiC	452	99.7792
ravA	452	99.7792
rsmG	452	99.7792
lldD	452	99.7792
treF	452	99.7792
cysG	452	99.7792
groups_10137	452	99.7792
groups_10157	452	99.7792
pepP	452	99.7792
ubiI	452	99.7792
pat	452	99.7792
hxpA	452	99.7792
fliJ	452	99.7792
cmoA	452	99.7792
hexR	452	99.7792
slp_2	452	99.7792
rnb	452	99.7792
sapA	452	99.7792
xthA	452	99.7792
msrB	452	99.7792
ybjO	452	99.7792
gsiA	452	99.7792
ybhK	452	99.7792
fepG	452	99.7792
ampH	452	99.7792
groups_10432	452	99.7792
aphA	452	99.7792
yjjX	452	99.7792
coaBC	452	99.7792
yibF	452	99.7792
groups_10707	452	99.7792
ggt	452	99.7792
topA_1	452	99.7792
aaeB_1	452	99.7792
elbB	452	99.7792
exbD	452	99.7792
loiP	452	99.7792
recO	452	99.7792
narQ	452	99.7792
eutC	452	99.7792
hcr	452	99.7792
mntP	452	99.7792
lolB	452	99.7792
oppA_1	452	99.7792
yciI	452	99.7792
groups_10849	452	99.7792
groups_10850	452	99.7792
pntA	452	99.7792
groups_10878	452	99.7792
chbF	452	99.7792
rlmI	452	99.7792
pqiA	452	99.7792
pncB	452	99.7792
ybiB	452	99.7792
modA	452	99.7792
kdpE	452	99.7792
citD	452	99.7792
mdlB	452	99.7792
proS	452	99.7792
pgi	452	99.7792
rsd	452	99.7792
rbsK_2	452	99.7792
dtpB	452	99.7792
folP	452	99.7792
exbB	452	99.7792
groups_11357	452	99.7792
yfbR	452	99.7792
glpC	452	99.7792
yurK	452	99.7792
cbiN	452	99.7792
argS	452	99.7792
exoX	452	99.7792
groups_11416	452	99.7792
groups_11420	452	99.7792
ycjX	452	99.7792
zntB	452	99.7792
dbpA	452	99.7792
marR	452	99.7792
selD	452	99.7792
amn	452	99.7792
ycfH	452	99.7792
csgD	452	99.7792
yccS	452	99.7792
copA	452	99.7792
ybaK	452	99.7792
osmY_2	452	99.7792
glmU	452	99.7792
glgA_1	452	99.7792
acuI	452	99.7792
mreC	452	99.7792
mlaC	452	99.7792
deaD	452	99.7792
gcvT	452	99.7792
cysC	452	99.7792
hscB	452	99.7792
groups_11920	452	99.7792
aspS	452	99.7792
znuC	452	99.7792
holE	452	99.7792
nudL	452	99.7792
dadA_1_01405	452	99.7792
fabI	452	99.7792
speG_2	452	99.7792
ydhV	452	99.7792
putA	452	99.7792
mgsA	452	99.7792
focA	452	99.7792
ybiT	452	99.7792
acrZ	452	99.7792
groups_11987	452	99.7792
fsr	452	99.7792
fhuC_2	452	99.7792
murE	452	99.7792
fixX_2	452	99.7792
groups_12017	452	99.7792
rob	452	99.7792
xylA	452	99.7792
yrfG	452	99.7792
dacB	452	99.7792
ttdT_1	452	99.7792
ygiW	452	99.7792
nupG	452	99.7792
rdgB	452	99.7792
rcnR	452	99.7792
ung	452	99.7792
groups_12531	452	99.7792
dedA	452	99.7792
pduD_2_01464	452	99.7792
groups_12551	452	99.7792
fliI	452	99.7792
fliE	452	99.7792
znuA	452	99.7792
fadD	452	99.7792
pth	452	99.7792
sapC	452	99.7792
uspE	452	99.7792
mdoD	452	99.7792
chbA_1	452	99.7792
dinG	452	99.7792
dcuD_3	452	99.7792
queC	452	99.7792
xseB	452	99.7792
metN_3	452	99.7792
leuB	452	99.7792
djlA	452	99.7792
caiD	452	99.7792
ettA	452	99.7792
rnr	452	99.7792
mscM	452	99.7792
alr	452	99.7792
groups_12712	452	99.7792
gmk	452	99.7792
ywrO	452	99.7792
rpoN	452	99.7792
yhaJ_1_01527	452	99.7792
plsC	452	99.7792
rsmE	452	99.7792
tas	452	99.7792
ndhI	452	99.7792
emrB	452	99.7792
pheA	452	99.7792
proA_1	452	99.7792
ubiX	452	99.7792
hisQ	452	99.7792
groups_13207	452	99.7792
nuoG	452	99.7792
yohK_1	452	99.7792
groups_13232	452	99.7792
groups_13248	452	99.7792
yabJ	452	99.7792
yoaA	452	99.7792
emtA	452	99.7792
groups_13261	452	99.7792
ydhY	452	99.7792
aroH	452	99.7792
topB	452	99.7792
pflA	452	99.7792
proY	452	99.7792
pepD	452	99.7792
mtnN	452	99.7792
groups_13348	452	99.7792
guaC	452	99.7792
rapA	452	99.7792
cobC_2	452	99.7792
aceB	452	99.7792
purH	452	99.7792
chrR	452	99.7792
livF_1	452	99.7792
degQ	452	99.7792
ibaG	452	99.7792
tsaD	452	99.7792
yghB	452	99.7792
aas	452	99.7792
surE	452	99.7792
hscA	452	99.7792
hda	452	99.7792
lysP	452	99.7792
groups_13847	452	99.7792
ruvB	452	99.7792
manX	452	99.7792
hemA	452	99.7792
groups_13861	452	99.7792
oppD	452	99.7792
yciB	452	99.7792
ribA	452	99.7792
lapB	452	99.7792
osmB	452	99.7792
azoR	452	99.7792
modB	452	99.7792
lolD_2	452	99.7792
groups_13941	452	99.7792
rcsF	452	99.7792
degP	452	99.7792
hemL	452	99.7792
aroP	452	99.7792
cra_2	452	99.7792
rluA_2	452	99.7792
surA	452	99.7792
dnaC	452	99.7792
lptF	452	99.7792
kup	452	99.7792
dnaA	452	99.7792
oppF	452	99.7792
yhjE	452	99.7792
hybB	452	99.7792
groups_14599	452	99.7792
rlmM	452	99.7792
hypD	452	99.7792
gcvR	452	99.7792
dcd	452	99.7792
groups_14639	452	99.7792
pduB	452	99.7792
ruvC	452	99.7792
ruvA	452	99.7792
oppC	452	99.7792
trpGD	452	99.7792
infC	452	99.7792
gdhA_2	452	99.7792
mdoH	452	99.7792
rlmL	452	99.7792
asnS	452	99.7792
sucA	452	99.7792
ispA	452	99.7792
groups_14743	452	99.7792
groups_14748	452	99.7792
atpH	452	99.7792
groups_15385	452	99.7792
tdh_1_01773	452	99.7792
ttdB	452	99.7792
trxC	452	99.7792
nadB	452	99.7792
ppk	452	99.7792
bcp	452	99.7792
groups_15445	452	99.7792
maeB	452	99.7792
nuoC	452	99.7792
nrdA	452	99.7792
gyrA	452	99.7792
mglB	452	99.7792
pduA_2	452	99.7792
cbiF	452	99.7792
groups_15531	452	99.7792
clsA	452	99.7792
rluB	452	99.7792
sapD	452	99.7792
pykF	452	99.7792
groups_15566	452	99.7792
grxA	452	99.7792
cyoB	452	99.7792
groups_15614	452	99.7792
lptG	452	99.7792
ppa_2	452	99.7792
cycA	452	99.7792
dgkA	452	99.7792
hemE	452	99.7792
coaA	452	99.7792
pstA	452	99.7792
ttdA	452	99.7792
groups_16285	452	99.7792
hyfA	452	99.7792
qseF	452	99.7792
guaB	452	99.7792
groups_16324	452	99.7792
prmB	452	99.7792
pta	452	99.7792
nuoJ	452	99.7792
nuoL	452	99.7792
menB	452	99.7792
plaP	452	99.7792
fliN	452	99.7792
manZ_3	452	99.7792
prfA	452	99.7792
purU	452	99.7792
yciN	452	99.7792
sapB_2_01881	452	99.7792
hspQ	452	99.7792
tolR	452	99.7792
cydA	452	99.7792
groups_16394	452	99.7792
map	452	99.7792
panD	452	99.7792
leuA	452	99.7792
rsmA	452	99.7792
malK	452	99.7792
psiE	452	99.7792
aceA	452	99.7792
metAS	452	99.7792
atpG	452	99.7792
spoT	452	99.7792
bfd	452	99.7792
alaA	452	99.7792
nuoE	452	99.7792
rcsB	452	99.7792
dsrB	452	99.7792
kdsA	452	99.7792
sapF	452	99.7792
yccA	452	99.7792
htpG	452	99.7792
glmS_2	452	99.7792
pstB	452	99.7792
ybeZ	452	99.7792
nfuA	452	99.7792
hycE	452	99.7792
recA	452	99.7792
groups_18681	452	99.7792
nuoM	452	99.7792
nrdB	452	99.7792
fliG	452	99.7792
yedF	452	99.7792
zwf	452	99.7792
ychF	452	99.7792
groups_18696	452	99.7792
glnP	452	99.7792
cysS	452	99.7792
hemB	452	99.7792
lpxA	452	99.7792
groups_18876	452	99.7792
aceE	452	99.7792
dnaK_2	452	99.7792
pyrB	452	99.7792
rplI	452	99.7792
frdA	452	99.7792
iclR	452	99.7792
rpoH	452	99.7792
greA	452	99.7792
ppnN	452	99.7792
ispG	452	99.7792
ackA	452	99.7792
ndhC	452	99.7792
nuoB	452	99.7792
manY	452	99.7792
prs_3	452	99.7792
oppB	452	99.7792
gapA	452	99.7792
fabA	452	99.7792
lpdA	452	99.7792
priB	452	99.7792
efp	452	99.7792
nusG	452	99.7792
rbsB_3	452	99.7792
rplB	452	99.7792
rplF	452	99.7792
rpsM	452	99.7792
nuoH	452	99.7792
hns	452	99.7792
fnr	452	99.7792
groups_22320	452	99.7792
ppiB	452	99.7792
deoD	452	99.7792
groL	452	99.7792
rplA	452	99.7792
atpF	452	99.7792
atpA	452	99.7792
rpsU	452	99.7792
nuoF	452	99.7792
rpmI	452	99.7792
groups_25550	452	99.7792
ybaB	452	99.7792
arcA_1	452	99.7792
pepA	452	99.7792
rplJ	452	99.7792
rplK	452	99.7792
secE	452	99.7792
rpoZ	452	99.7792
secB	452	99.7792
uspA	452	99.7792
rpsL	452	99.7792
rpsJ	452	99.7792
rpmD	452	99.7792
nuoK	452	99.7792
rpsA	452	99.7792
atpE	452	99.7792
groups_2640	451	99.5585
rcnA	451	99.5585
nudG	451	99.5585
ybiI	451	99.5585
acrB_2	451	99.5585
yedJ	451	99.5585
yecD	451	99.5585
lpxD_1	451	99.5585
fsaA	451	99.5585
menE	451	99.5585
speC	451	99.5585
astE	451	99.5585
groups_3685	451	99.5585
mobB	451	99.5585
mnmC	451	99.5585
rfaC	451	99.5585
rsmF	451	99.5585
groups_4077	451	99.5585
rfaP	451	99.5585
prs_1	451	99.5585
ygeA	451	99.5585
yobA	451	99.5585
btuR_1	451	99.5585
ssuE	451	99.5585
metC_1	451	99.5585
fdhD	451	99.5585
pdeR	451	99.5585
groups_5110	451	99.5585
groups_5115	451	99.5585
groups_5125	451	99.5585
xseA	451	99.5585
ycbX	451	99.5585
ycgJ_00639	451	99.5585
bisC	451	99.5585
uxuA_1_00656	451	99.5585
acrR_1	451	99.5585
nrdE	451	99.5585
rbn	451	99.5585
fliO	451	99.5585
apbE	451	99.5585
groups_5701	451	99.5585
ybjI	451	99.5585
arnC_1	451	99.5585
ada	451	99.5585
groups_5977	451	99.5585
hslJ	451	99.5585
flgL	451	99.5585
lpxT	451	99.5585
yebZ	451	99.5585
pspD	451	99.5585
tehB	451	99.5585
ydcZ	451	99.5585
flgK	451	99.5585
mobA	451	99.5585
groups_6350	451	99.5585
gpr_2	451	99.5585
groups_6381	451	99.5585
groups_6388	451	99.5585
groups_6399	451	99.5585
fhuF	451	99.5585
basS	451	99.5585
cptA	451	99.5585
ipdC	451	99.5585
dapH	451	99.5585
fdoH	451	99.5585
malZ	451	99.5585
dmlR_9	451	99.5585
eptA	451	99.5585
qseC_1	451	99.5585
recB	451	99.5585
glpB	451	99.5585
trg	451	99.5585
bhsA_2	451	99.5585
ampG	451	99.5585
groups_7281	451	99.5585
norW	451	99.5585
alkB	451	99.5585
pduX	451	99.5585
ftnA_2	451	99.5585
ptrB	451	99.5585
mnaT	451	99.5585
helD	451	99.5585
dmsC_2	451	99.5585
entC	451	99.5585
yjeH	451	99.5585
ftsN	451	99.5585
groups_7437	451	99.5585
cdh	451	99.5585
yihX	451	99.5585
rdoA	451	99.5585
yhjD	451	99.5585
rsmJ	451	99.5585
groups_7592	451	99.5585
pncC_2	451	99.5585
radD	451	99.5585
ispE	451	99.5585
groups_7658	451	99.5585
rihA	451	99.5585
groups_7675	451	99.5585
entS	451	99.5585
kdgT_1	451	99.5585
selA	451	99.5585
yhaH	451	99.5585
groups_8111	451	99.5585
ccmD	451	99.5585
yedA	451	99.5585
groups_8139	451	99.5585
msrC	451	99.5585
ycgL	451	99.5585
narI	451	99.5585
abaF_2	451	99.5585
ssuD	451	99.5585
argC	451	99.5585
groups_8232	451	99.5585
dsdC	451	99.5585
groups_8461	451	99.5585
ycgM	451	99.5585
narX	451	99.5585
nifJ	451	99.5585
groups_8491	451	99.5585
fdoG_1	451	99.5585
holA	451	99.5585
emrD	451	99.5585
ilvB	451	99.5585
groups_9022	451	99.5585
groups_9034	451	99.5585
cysZ	451	99.5585
kdpD	451	99.5585
yjhH	451	99.5585
groups_9353	451	99.5585
glpQ	451	99.5585
cbiJ	451	99.5585
fliF	451	99.5585
tsaB	451	99.5585
rssB	451	99.5585
sohB	451	99.5585
nudJ	451	99.5585
miaA	451	99.5585
groups_9527	451	99.5585
rhaT	451	99.5585
yieH	451	99.5585
yidH	451	99.5585
avtA	451	99.5585
mazG	451	99.5585
bglH	451	99.5585
cysM	451	99.5585
yebS	451	99.5585
minC	451	99.5585
nhaB	451	99.5585
pspC	451	99.5585
lpoB	451	99.5585
yccF	451	99.5585
dcuS	451	99.5585
fpr	451	99.5585
cpxP	451	99.5585
groups_9879	451	99.5585
rbsD	451	99.5585
garK_1	451	99.5585
hypE	451	99.5585
ligA	451	99.5585
yfcD	451	99.5585
fruB	451	99.5585
yebT	451	99.5585
pspB	451	99.5585
tmk	451	99.5585
rseP	451	99.5585
hemN	451	99.5585
yihI	451	99.5585
proX	451	99.5585
groups_10794	451	99.5585
macB	451	99.5585
groups_10825	451	99.5585
narJ	451	99.5585
gbpR_2	451	99.5585
groups_10856	451	99.5585
uup	451	99.5585
purK	451	99.5585
dxr	451	99.5585
carA	451	99.5585
groups_10959	451	99.5585
dcuR	451	99.5585
nudC	451	99.5585
prlC	451	99.5585
yheS	451	99.5585
mtr_1	451	99.5585
emrA	451	99.5585
yojI	451	99.5585
rcsA_1	451	99.5585
tyrP	451	99.5585
cheR	451	99.5585
groups_11422	451	99.5585
ortT	451	99.5585
fumC	451	99.5585
pepT_1	451	99.5585
mscK	451	99.5585
thi4	451	99.5585
argH	451	99.5585
cytR_2_01370	451	99.5585
potB	451	99.5585
yibL	451	99.5585
mlaF	451	99.5585
recJ	451	99.5585
groups_11908	451	99.5585
rplY	451	99.5585
potD	451	99.5585
nagK_2	451	99.5585
pepN	451	99.5585
acnB	451	99.5585
yabI	451	99.5585
basR	451	99.5585
groups_12033	451	99.5585
rbsR_2	451	99.5585
rbsA_4	451	99.5585
trmL	451	99.5585
aldB	451	99.5585
ugpA	451	99.5585
proW	451	99.5585
[truncated: 55,635 more rows]

## Sheet: Table S4
Supplementary Table S4: The summary of the target core genes
Ranking	Gene name	Average length of the gene	Minimum length of the gene	Maximum length of the gene	Nucleotide diversity
1	groups_3152	267	507.1	645	0.180805
2	nanK	627	870.7	909	0.178206
3	iprA	309	620.7	627	0.172322
4	mipA_2	579	805.4	1056	0.164442
5	yehY	804	1162.2	1194	0.155561
6	yhcH_2	330	467.4	531	0.15517
7	ymdB	306	550.6	687	0.152126
8	yohD	408	570.7	657	0.150742
9	epsF	894	1204.5	1236	0.147054
10	comEC	732	2246.5	2361	0.142567
11	cmoM	423	797.7	813	0.142263
12	rcdA	537	551.8	588	0.141815
13	yggR	750	978.9	1074	0.140785
14	cobD_2	567	1093.8	1182	0.140416
15	yhhA	285	438.7	465	0.139723
16	sgrR_1	714	1706.6	1788	0.138
17	malI	585	1024.1	1029	0.137465
18	groups_5187	1035	1850.3	1935	0.137204
19	yliI	546	1099.9	1143	0.135787
20	lldR_2	636	776.7	777	0.134623
21	qseG	681	738	825	0.134373
22	yjjW	474	845.5	900	0.134029
23	groups_5367	351	351.1	378	0.133647
24	groups_7398	741	794.7	795	0.133629
25	fes	1008	1216.6	1452	0.133509
26	aroL	327	545.3	546	0.132064
27	dgcC	903	1030.5	1116	0.13171
28	groups_5184	435	1040.8	1044	0.131463
29	ptsJ	549	1287.5	1296	0.131171
30	ybeM	495	787.1	789	0.131135
31	priC	450	527.7	528	0.130603
32	ydfK_1	456	704.3	777	0.130557
33	thpR	387	530.9	534	0.130331
34	bioC	507	755.7	786	0.13008
35	sbcD	396	1200.4	1350	0.129399
36	groups_3151	258	258	258	0.128926
37	bioD1_2	681	696.1	702	0.128749
38	yqjH	432	785.7	969	0.128573
39	fmt	486	946.1	948	0.128231
40	bamA	798	2413.6	2472	0.127942
41	yheH	1161	1720.2	1722	0.126619
42	gspE	912	1381.9	1413	0.126393
43	garK_2	654	1139.6	1143	0.126329
44	rsxD	681	1051.9	1059	0.126259
45	ybjG	543	610.7	690	0.125878
46	fetA	330	677.1	810	0.124981
47	sad	840	1386.7	1398	0.124064
48	pduL	432	631.8	633	0.123634
49	alkA	483	872.4	993	0.123414
50	cobC_1	387	611.5	612	0.123377
51	thiQ	375	699.5	711	0.123315
52	sbnD_1	777	1218	1680	0.123112
53	groups_5121	537	1045.2	1056	0.122762
54	rsmB	462	1285.5	1320	0.121446
55	sbmC	459	468.5	558	0.121329
56	recX	405	500.8	501	0.120975
57	ydhC	753	1206	1218	0.120922
58	pfkB	609	925.5	933	0.120913
59	astB	1029	1336.7	1344	0.120845
60	fhuD	576	888.8	891	0.120843
61	modF	915	1478.3	2328	0.120327
62	groups_3675	816	1225.9	1335	0.120239
63	groups_9856	297	391	396	0.120145
64	groups_6973	516	817.5	822	0.120085
65	rsxG	501	620.7	621	0.119998
66	fucU	201	421.8	423	0.11992
67	anmK	633	1120.9	1122	0.119595
68	eamA	651	901.1	975	0.119571
69	aes	642	959.8	975	0.119462
70	sufD	861	1272.7	2259	0.119426
71	lpxK	684	977	981	0.119383
72	yajI	456	540.1	618	0.119181
73	rstB	879	1299.8	1362	0.119118
74	ydhP_1	771	1167.2	1170	0.119073
75	mdoC	987	1160.2	1161	0.118726
76	dsbG	585	746.2	753	0.118584
77	hrpB	1227	2424.5	2475	0.118118
78	ydjF_1	582	726.7	762	0.117942
79	ygdG	681	755.7	759	0.117648
80	pxpC	714	934	1584	0.117251
81	ydgA	1299	1527.9	1563	0.117083
82	selU	597	1086.1	1137	0.116792
83	yehX	807	947.9	951	0.116668
84	bphD	396	747.6	750	0.116519
85	groups_3677	132	367.3	378	0.116449
86	dinB	570	1054.6	1125	0.116322
87	groups_6669	327	891.9	894	0.116234
88	yceJ	240	565.4	621	0.116162
89	yfeY	357	575	576	0.116131
90	yqaB	381	565.7	567	0.11611
91	yaiY	306	322	375	0.115907
92	hsrA_2	669	1424.5	1449	0.115804
93	ygfA	441	576.8	609	0.11571
94	tusD	327	386.9	387	0.115456
95	rne	1563	3246.3	3315	0.115275
96	dgcN	687	1218	1314	0.115265
97	fucA	354	645.1	648	0.114861
98	yfiC	381	734.6	738	0.114667
99	tus	726	930.2	975	0.11444
100	groups_9151	1242	2405.4	2415	0.114366
101	ydhF	501	894	1185	0.114335
102	sufA	258	368.5	369	0.114334
103	cutD	585	898.6	900	0.114264
104	murR_2	567	847.1	1014	0.114028
105	rhtA	885	888.2	1059	0.113011
106	mioC	297	449.4	486	0.112952
107	rseC	351	466.9	480	0.112874
108	tsaC	435	572.6	606	0.112807
109	fabD	528	928	930	0.112701
110	cdd	480	884.1	885	0.112524
111	yhaK	450	700.6	702	0.112021
112	ybiV	441	814.1	927	0.111926
113	manA	963	1176	1251	0.111819
114	pxpA	381	733.9	738	0.111395
115	sgrR_2	468	1648.1	1674	0.111352
116	dsbD_2	894	1704	1713	0.111306
117	rna	465	806.2	813	0.111281
118	groups_8187	336	476.5	477	0.111188
119	ybjJ	792	1137.5	1944	0.111149
120	gluQ	480	902.8	1020	0.111088
121	csdE	435	446.2	450	0.110768
122	sodC	369	524	528	0.110683
123	yfeZ	351	449.8	489	0.110661
124	pal_1	264	481.6	486	0.110653
125	groups_4360	309	431.6	444	0.110527
126	solA	501	1116	1203	0.11033
127	mdtI	231	329.7	330	0.110316
128	ygfZ	738	983.5	1104	0.109916
129	yfcF	492	644.8	759	0.109811
130	cysJ	1074	1794.8	1965	0.109768
131	yehW	300	730.3	732	0.109624
132	gltR	540	873	882	0.109501
133	pdxK	738	866.5	867	0.109451
134	gdx	318	318	324	0.10928
135	ugpQ	537	744.1	777	0.109247
136	mlc	561	1218.4	1221	0.109211
137	rlpA	843	1105.6	1131	0.109109
138	ybfF	774	820.3	846	0.109101
139	zitB	525	941.1	960	0.109091
140	rstA	645	754.2	792	0.10904
141	amiD	561	830.5	849	0.108979
142	cfa_2	669	1141.3	1149	0.108575
143	pilQ	642	1227.6	1554	0.108371
144	nagR	411	720.3	768	0.108066
145	ygiF	954	1308.6	1401	0.107939
146	ybjP	306	515.5	519	0.107895
147	bfr	387	476.3	477	0.107872
148	groups_4078	192	275.8	279	0.107856
149	lipB	465	641.6	642	0.107856
150	aidB	582	1614.4	1785	0.107824
151	groups_7298	1854	3799	3816	0.107766
152	yrdA_1	270	554.2	555	0.107596
153	occR	534	935	1053	0.107586
154	btuE	276	551.3	552	0.107546
155	mzrA	333	383.9	384	0.107533
156	groups_4394	642	1221.5	1245	0.107438
157	yjjV	486	777.3	1077	0.107396
158	groups_6049	441	761.6	864	0.107075
159	menI	411	411	411	0.107003
160	mdtB	1626	3114	3294	0.106979
161	xylB	1089	1453.5	1455	0.106718
162	flk	663	1002.8	1011	0.106552
163	groups_7300	285	299.7	387	0.106551
164	viaA	603	1447.4	1452	0.106426
165	ugpC_1	555	1069.3	1071	0.106395
166	pduV_2	453	453.8	807	0.106393
167	mdtH	510	1201.7	1209	0.106307
168	flgN	279	421.9	570	0.10603
169	cydD	1434	1767.3	1842	0.10586
170	groups_6984	1557	3047.9	3201	0.105725
171	groups_5349	504	642.4	861	0.10557
172	groups_5478	273	319.7	438	0.105561
173	cbiL	336	712	714	0.105351
174	groups_6170	288	634.5	669	0.105335
175	rlmC	1107	1129.1	1212	0.105052
176	moaD	246	248.6	252	0.10476
177	cbiT	345	566.7	570	0.1047
178	wzb	327	448.8	450	0.104603
179	purN	426	641.7	654	0.104581
180	rsxE	594	694.5	699	0.104498
181	ccmL	225	276.2	414	0.104484
182	yqjE	201	396.5	408	0.1044
183	cyoE_2	381	992.1	1002	0.104362
184	yeaD	543	882.9	888	0.104217
185	cbiM	354	736.4	744	0.104213
186	zupT	774	775.6	798	0.104178
187	rlmD	864	1297.4	1302	0.104088
188	groups_3045	2169	3970.3	4137	0.104059
189	ydgI	816	1380.7	1383	0.104012
190	mdtK	894	1373.1	1389	0.103966
191	nhaA	711	1164.2	1167	0.103887
192	cbiQ	552	677.7	681	0.103492
193	mntH	1176	1238.2	1239	0.103414
194	groups_9054	1035	1431.2	1515	0.103315
195	ydiK_2	882	1108.8	1113	0.103173
196	aroE	357	819.5	822	0.103155
197	yfiH	426	729.2	732	0.103145
198	mtgA	504	721.3	1368	0.103119
199	purL	1629	3876.1	4020	0.103044
200	cobU	504	545.9	546	0.102984
201	lptE	414	596.4	600	0.10298
202	groups_7445	447	747.1	753	0.102938
203	recN	906	1660	1662	0.102838
204	mepS_2	243	464.3	468	0.102618
205	ftsA_1	510	839.3	843	0.102574
206	ynfM	639	1251.7	1269	0.102563
207	groups_14682	243	345	414	0.102475
208	acpH	279	584.2	636	0.102357
209	groups_11466	948	995.9	996	0.102251
210	groups_10121	207	207.3	210	0.102248
211	nfo	498	857.4	879	0.102182
212	rlmF	687	927.7	1164	0.10217
213	groups_7023	999	1603.7	1611	0.102158
214	entA	591	755.5	756	0.102152
215	groups_6805	432	503.2	717	0.102104
216	sotB	669	1188.2	1197	0.10208
217	yceB	282	568.4	663	0.101963
218	groups_4178	357	399.7	618	0.101924
219	yjfF	561	1000.6	1011	0.10192
220	uxaA	888	1486.7	1488	0.101901
221	nadE	561	829.7	837	0.101852
222	pabA	564	564	564	0.101652
223	ubiH	810	1178	1179	0.101649
224	ansA	708	1016.3	1116	0.101535
225	ycdX	738	738	738	0.101486
226	uvrC	1203	1830	1833	0.101386
227	dpiB	471	1650.8	1662	0.101081
228	yfhM	1035	4893.1	4968	0.101021
229	yjjP	645	779.9	909	0.100998
230	bepA	522	1460.9	1638	0.100971
231	glsA2	705	926.9	1110	0.100887
232	rnhB	240	595.6	597	0.100808
233	amiB	879	1335.4	1398	0.100612
234	murQ	480	893.2	918	0.100399
235	artM_2	426	751.9	753	0.100393
236	yohC	378	586.6	594	0.100122
237	btsR	576	719.7	720	0.1001
238	kdpA	867	1677.9	1680	0.100012
239	nth	636	636	636	0.0998933
240	rfaF	627	1043.1	1047	0.0998798
241	groups_9402	732	842.9	888	0.0998677
242	groups_8577	216	389.5	510	0.0998496
243	dpiA	519	679.3	681	0.099831
244	malX	972	1566.2	1593	0.0997991
245	trmH_2	375	685.4	738	0.099759
246	cueO	1002	1605.1	1665	0.0997091
247	groups_7565	702	702.4	705	0.0995255
248	lpoA	1311	2048.3	2070	0.0995245
249	csgF	351	414.3	417	0.0994644
250	hemF	453	898.9	918	0.0994351
251	thiL	510	976.3	978	0.0994065
252	groups_9494	426	477.4	549	0.0993891
253	ribD	810	1102.8	1119	0.099349
254	baeR	537	722.6	723	0.0993306
255	dtpT	846	1538.6	1554	0.0992781
256	groups_3557	234	323.6	408	0.0988642
257	fic	498	602.3	603	0.0987571
258	rodZ	603	994.3	1014	0.0987349
259	yjjG	519	679.7	681	0.0986517
260	nagC_2	498	1217.4	1221	0.0986184
261	yafV	489	766.3	867	0.098546
262	dnaT	429	539.7	546	0.0984551
263	ygiD	429	787.5	816	0.0982852
264	groups_8554	993	1101.5	1107	0.0982616
265	cbiK	324	792.3	795	0.0980628
266	cobD_1	372	957	960	0.0978518
267	hemH	810	962.7	963	0.097849
268	deoR_2	351	757.1	759	0.0977709
269	yqjI	180	653.6	762	0.0976148
270	pasI	291	296.2	306	0.0974943
271	lysO	504	899.2	918	0.0973388
272	pgpC	636	636.1	660	0.0973283
273	cueR	408	439.3	510	0.0972861
274	kdpC	528	567.4	585	0.0972559
275	waaA	1125	1277.7	1278	0.0971899
276	groups_10724	336	625.6	627	0.0970608
277	ilvI	954	1717.1	1725	0.0969665
278	yfgD	228	359.7	360	0.0969322
279	epmB	1029	1029	1029	0.0966369
280	groups_7692	207	218.9	225	0.0965845
281	groups_9164	297	491.2	495	0.0965273
282	groups_10759	462	565.7	735	0.0965088
283	phoE_1	516	1051.4	1056	0.0964915
284	qorB	480	848	867	0.0964791
285	atl	309	312.1	348	0.0964579
286	cbiE	606	606	606	0.096322
287	rimK	606	901.1	903	0.0961611
288	clcA	855	1419.9	1437	0.096143
289	sprT	459	500.1	630	0.095969
290	hutH	858	1518.5	1521	0.0957714
291	polB	915	2344.1	2352	0.0957302
292	groups_8208	606	723	735	0.0956889
293	yadH	348	769.3	771	0.0956831
294	panE	570	911.2	912	0.0956666
295	bioA	1290	1290.5	1365	0.095646
296	rarA	1137	1343.4	1344	0.0955592
297	zapE	972	1127.4	1134	0.0955046
298	entH	414	418.3	420	0.0954927
299	yacG	195	195	204	0.0954209
300	apaH	696	848.4	852	0.0953857
301	truC	489	780.4	801	0.0953192
302	btsS	699	1683.7	1848	0.095307
303	yjjI	645	1535.3	1608	0.0952933
304	mltG	744	1022	1653	0.0951789
305	tdcG	1062	1364.4	1416	0.0951473
306	zntA	2019	2199.4	2211	0.0951426
307	ascG_2	786	1014.3	1023	0.0950055
308	mlrA	732	732	732	0.0950054
309	groups_12676	420	623.5	624	0.0949889
310	oleD	546	1013.3	1164	0.0948123
311	groups_7650	483	543.1	564	0.0947813
312	astC	627	1219.7	1221	0.0945076
313	moeA	795	1233.6	1236	0.094456
314	queF	519	848.3	849	0.0944323
315	yhhX	732	1041.7	1281	0.0944289
316	ygfX	276	407.4	414	0.0944149
317	ispD	696	700.5	711	0.0943485
318	lpxL	528	920.1	921	0.0943473
319	fixB_2	513	940.1	942	0.0943411
320	mltC	675	1083.8	1086	0.0943317
321	groups_9793	189	276	303	0.0943285
322	purE	234	508.9	510	0.0942503
323	aaeA_1	579	932	933	0.0938857
324	rseB	690	956.2	957	0.0938448
325	ghrB	972	975	978	0.0938194
326	ydjM	342	588.3	705	0.0937741
327	yfdC	453	938.7	948	0.0937702
328	crcB	231	383.1	393	0.0937629
329	degS	543	1065.5	1107	0.0936902
330	groups_9740	561	862	867	0.0936187
331	dcyD	987	987	987	0.0935817
332	groups_9052	468	471.4	531	0.0935505
333	tesB	543	859.1	864	0.0934797
334	yqgF	267	417.9	420	0.0934049
335	citG	852	907.2	1362	0.093322
336	groups_6663	498	698.7	813	0.0932122
337	potH	954	954	954	0.0931946
338	groups_11913	606	1049	1050	0.093162
339	yfcA_1	567	809.5	813	0.0931013
340	proP_2	651	1262.2	1368	0.0930677
341	astA	618	1032.8	1035	0.0930359
342	folC	831	1283.1	1449	0.0930335
343	opgE	768	1583.6	1650	0.0930296
344	groups_6352	507	698.7	738	0.0929603
345	nanA	375	892.4	894	0.0929058
346	panF	1452	1452	1452	0.0927616
347	bioD1_1	579	695.7	696	0.0926881
348	ytjB	432	642	669	0.092657
349	cbiG	600	1054.4	1056	0.0925735
350	yqjA	303	661.8	663	0.0924127
351	sufC	543	746.5	747	0.0922327
352	rimI	297	429.5	828	0.092232
353	eutD	690	1017	1083	0.0921027
354	mepH	456	828.7	834	0.0920302
355	sbmA	1053	1220.3	1221	0.0920213
356	yhhS	564	1213.4	1278	0.0919692
357	mdh_2	651	1185.9	1188	0.0919439
358	cbiC	525	632.5	633	0.0919011
359	pcp	330	642.4	645	0.0915628
360	dapB	417	821	822	0.0915159
361	aroA	903	1283.2	1284	0.09151
362	groups_8429	297	449.6	450	0.0914459
363	fbaB	663	1051.1	1053	0.0913914
364	galR	690	1028.8	1290	0.091368
365	mdtD	1056	1410.6	1416	0.0913401
366	amtB	876	1281.7	1287	0.0911969
367	groups_11373	288	362.7	366	0.0911404
368	eutK	399	532.4	561	0.0911269
369	trpR	297	307.8	447	0.0910915
370	gltD	1131	1418.4	1419	0.0910872
371	phoR	597	1293.7	1308	0.0910727
372	citF	861	1529.6	1533	0.0909838
373	nemR	516	597.7	690	0.0909085
374	groups_10437	399	575.2	576	0.0907224
375	ycdY	351	554.2	579	0.0906317
376	ltaE	804	1001.5	1002	0.090617
377	yaaA	627	774.1	870	0.0905605
378	sufE	378	416.8	417	0.090537
379	nudK	576	576.2	579	0.0905316
380	pflD	936	2428.3	2433	0.0905001
381	yaeQ	426	545.3	546	0.0903499
382	trkA	1257	1376.7	1377	0.0903069
383	araB_3	1176	1708	1710	0.0903056
384	ycaO	1593	1785.4	2019	0.0902093
385	uraA	690	1287.5	1290	0.0899098
386	fetB	420	778.8	828	0.0897722
387	yehZ	324	911.5	918	0.0896537
388	gsiB	1056	1537.8	1611	0.0895781
389	nadA	729	1044.1	1104	0.0893115
390	zapD	744	744	744	0.0892873
391	groups_8088	534	1308	1314	0.0892717
392	groups_13339	1245	1245.1	1278	0.0892652
393	groups_13899	477	893	894	0.0892066
394	murD	687	1314.3	1317	0.0891682
395	uspG	315	429.6	558	0.089088
396	gsiC_2	771	921.1	948	0.0890115
397	ybaY	435	568.3	570	0.0889669
398	tcdA	543	806.4	807	0.0888259
399	yahB_2_01409	498	929.3	933	0.0887011
400	ribC	642	646.4	648	0.0886631
401	pagP	246	558.8	588	0.0885991
402	groups_11469	519	994.1	996	0.0884216
403	cpdA	438	829	1410	0.0883175
404	aat	633	704.8	705	0.0882164
405	ybaN	369	395.3	405	0.0882107
406	yrbG	855	977.7	978	0.0882024
407	wecH	585	994.1	1035	0.0881918
408	rlmG	1137	1137	1137	0.0881683
409	gloB	651	755.3	756	0.0881236
410	ppsR	756	834.8	858	0.0879797
411	sstT	387	1237.5	1245	0.0878591
412	dnaX	1221	1923.2	1932	0.0878295
413	yajL_2	372	590.5	594	0.0877526
414	kdpB	1053	2046.8	2052	0.0877386
415	mntR	426	473.8	474	0.0877379
416	mliC	306	324	324	0.0877323
417	ybgI	642	743.8	747	0.0876344
418	bsmA	219	305.3	330	0.0876343
419	nagA	657	1163.3	1209	0.0875378
420	ftsP	729	1409.7	1413	0.0874974
421	kdgK_2	693	929.5	930	0.0873901
422	pyrC	942	1048.6	1134	0.0872509
423	coaD	420	479.9	480	0.0871696
424	ygbE	174	323.6	396	0.0871546
425	ybiO	1170	2227	2241	0.0871486
426	ybhC	1236	1308.9	1314	0.0871439
427	pnuC	372	718.7	831	0.087127
428	thrC	948	1286.1	1287	0.0870924
429	dacC	675	1201	1290	0.0870634
430	groups_9055	843	1593.6	1605	0.0870306
431	pncC_1	438	498.1	501	0.0870016
432	cysH_1	531	734.1	957	0.0869141
433	nanT	855	1488.5	1509	0.0869118
434	yqcC	330	338	606	0.0869018
435	dlsT	729	1328.1	1332	0.0868729
436	sufB	855	1485.9	1488	0.0868659
437	dps	504	504	504	0.0868545
438	btuD_4	687	1056.8	1101	0.0868545
439	yhfA	219	405.5	408	0.0866576
440	ptsO	273	273	273	0.0866321
441	damX	714	1293.7	1338	0.0865318
442	setA	987	1178.5	1179	0.0865169
443	groups_12532	429	1050.3	1077	0.086319
444	pyrE	453	641.2	642	0.0862901
445	cstA	1227	2102.5	2106	0.0862586
446	yhhT_2	873	1063.8	1065	0.0862085
447	potA_3	1134	1134.1	1194	0.0861475
448	mutT	330	390.2	399	0.0860979
449	hmp	816	1190.2	1191	0.0860189
450	yadG	318	924.8	927	0.0858445
451	proC	378	808	810	0.0858323
452	ydgC	192	335.6	387	0.0857886
453	ybjN	369	476.7	477	0.0857774
454	yggX	135	271.6	276	0.0856253
455	mutL	1020	1861.7	1887	0.0855384
456	agp	561	1238.5	1275	0.0854321
457	iolU	810	997.7	999	0.0852891
458	ynhG	522	1002.1	1005	0.0852861
459	groups_13230	399	399.8	456	0.085166
460	cysP	936	1016.4	1017	0.0851629
461	coaE	621	621	621	0.0850713
462	ylaC	342	470.7	474	0.0849545
463	cbiH	402	724.6	726	0.0849426
464	ddlA	1086	1121.5	1233	0.0849015
465	groups_11351	723	741.1	750	0.0848692
466	sbnA	552	1053	1077	0.084849
467	srmB	981	1329	1338	0.0848367
468	nadK	477	870.4	879	0.084678
469	argO	291	638.8	690	0.0846394
470	groups_13807	396	566.6	570	0.0846367
471	asnC	282	458.3	459	0.0845747
472	csgG	834	834	834	0.0845636
473	bhsA	162	260.8	261	0.0845396
474	mog	576	588	609	0.0845269
475	yhjJ	1491	1494	1500	0.0844635
476	nrdG	315	464.4	465	0.0844396
477	kbl	906	1195.9	1197	0.0843262
478	groups_10178	804	804	810	0.0843079
479	argR_1	213	470.1	471	0.0843024
480	ynjE	501	1311.5	1404	0.0842843
481	glnD	1035	2666.2	2673	0.0842756
482	artM_1	642	669	672	0.0842454
483	tadA	417	499	567	0.0841642
484	yqjC	279	379.3	462	0.0840294
485	glnQ_1	492	758	762	0.0840045
486	gntR_1	756	999.2	1050	0.0838044
487	poxB	1101	1716.7	1719	0.0837731
488	ispB	888	1373.3	1497	0.0836972
489	ydcV_3	846	846	846	0.0836009
490	plsY	366	620.8	675	0.0835603
491	hyfB	540	1821.3	1827	0.0835293
492	metG	1110	2032.1	2115	0.0835284
493	sfsA	492	703.8	705	0.0835103
494	caiT	786	1513.2	1545	0.0834819
495	glpG	531	830.6	900	0.0832985
496	tyrA	567	1119.8	1122	0.0832445
497	hutU	1182	1684.9	1686	0.0832113
498	ybaL	549	1673.7	1680	0.0830283
499	pcm	429	626.2	627	0.0829201
500	nudF	432	631.8	633	0.0828498
501	groups_7390	291	294	294	0.0827611
502	ushA	783	1648	1653	0.0826674
503	decR	258	458.5	585	0.0826256
504	glnQ_4	633	725.8	807	0.0825879
505	dedD	645	667.6	690	0.082523
506	osmY_1	576	576	576	0.0825003
507	apbC	756	1108.5	1110	0.0825
508	slyA_1	351	434.8	441	0.0824775
509	pgsA	450	548.6	549	0.0824505
510	fruK	696	1497.6	1599	0.0824078
511	mlaA	399	755.2	756	0.0824076
512	pdxB	531	1135.7	1158	0.0823399
513	glgS	201	201.3	240	0.0823119
514	mscS_1	636	859.9	870	0.0823008
515	tldD	1107	1445.3	1446	0.082278
516	rsmD	576	596.9	624	0.0822524
517	groups_13890	759	759	759	0.0821891
518	serC	615	1085.6	1089	0.082182
519	yceI	321	574.9	576	0.0820834
520	fixA_2	414	770	774	0.08208
521	ytfJ	483	557.6	558	0.0820556
522	mglC	537	1009.2	1011	0.0819609
523	kefF	327	528	531	0.0819513
524	cnu	168	215.9	216	0.0819004
525	ybhR	1050	1107.2	1176	0.0818925
526	ptrA	1470	2885.9	2889	0.0818579
527	mrcA	1374	2545.9	2577	0.0818447
528	acrA	819	1193	1194	0.0818306
529	argI	711	1006.2	1524	0.0816805
530	msbA	1080	1745.6	1749	0.0816375
531	yhbU	636	994.9	996	0.0815101
532	yafJ	522	767.4	768	0.0813532
533	syd	282	544.8	546	0.0813113
534	kdsB	549	744.3	747	0.0811936
535	flgB	261	416.7	417	0.0811602
536	xanP	1056	1389.5	1392	0.0811109
537	tamA	741	1730.7	1779	0.0810337
538	gph	465	758.4	759	0.0809919
539	pdxH	657	657.1	687	0.0808486
540	bioB	573	1019.6	1041	0.0807288
541	tsgA_1	1179	1182	1182	0.0806756
542	uvrB	1200	2020.2	2022	0.0806376
543	potF	756	1112.2	1113	0.0805677
544	folB	324	368.7	369	0.0802304
545	cpdB	858	1940.2	1944	0.0801345
546	envC	765	1276.9	1284	0.0801149
547	ilvH	492	492	492	0.0800908
548	glpE	174	327.5	369	0.0800035
549	rsxB_1	579	579	579	0.0799929
550	feoB	2319	2319.2	2328	0.0799463
551	fumD	201	210.9	246	0.0799414
552	yfeX	621	899.4	900	0.0798073
553	xerD	486	896	933	0.0797908
554	slyB	360	467.8	468	0.0797334
555	psiF	153	320.5	321	0.0797167
556	ydgH	918	944.9	945	0.0796908
557	gutQ	747	965.5	966	0.0796869
558	cfxP	756	869.9	924	0.079681
559	metI	477	653.6	654	0.0796759
560	ygcS	861	1342.8	1470	0.0796124
561	uxaC	807	1411.5	1413	0.0795997
562	yqjD	201	305.8	306	0.0794302
563	nadC_2	894	894.3	900	0.0792408
564	amiC_1_01401	894	1249	1347	0.0792262
565	hisM	708	709.1	717	0.0790749
566	glgX	726	1968.9	1977	0.0790491
567	yggS	603	704.8	705	0.0790317
568	moaE	453	453	453	0.0789106
569	aspC	714	1189.1	1191	0.0788508
570	yhdY_1	543	1100.3	1107	0.078622
571	sspB	498	503.5	507	0.078595
572	cysW	411	874.3	876	0.0785262
573	groups_8559	249	391.9	459	0.0784659
574	dmlR_3	594	928.6	933	0.0784033
575	queE	474	671.4	672	0.0781924
576	gntU	516	1292.9	1341	0.0781722
577	argP_1_02141	762	896.7	996	0.0780636
578	rluD	807	980.5	981	0.078028
579	citE	738	908.6	909	0.0779906
580	murA	978	1259.4	1260	0.0779774
581	lpxB	531	1147.1	1149	0.0778535
582	putP	1344	1508.2	1545	0.0777606
583	mrdB	855	1112.1	1113	0.0777376
584	dppB	621	1023.2	1194	0.0776983
585	cnoX	483	854.2	855	0.0776747
586	relA	1149	2229.1	2238	0.077612
587	yiaD	390	661.7	663	0.0776101
588	speA	1131	1975.1	1977	0.0774914
589	ygiC	1161	1161.3	1167	0.0774863
590	groups_9138	285	384	387	0.0774861
591	rnt	645	648	648	0.0774774
592	trmJ	729	732	738	0.0774332
593	mepA	498	824.2	825	0.0774163
594	gshA	1338	1556.7	1560	0.0774085
595	groups_13812	426	713.9	861	0.0773959
596	serB	969	969.1	1008	0.077369
597	glpR_1	306	756.6	759	0.0773383
598	lldP	966	1653.9	1668	0.0773214
599	groups_11363	687	1279.8	1293	0.077319
600	rph	402	716.2	717	0.0771936
601	tusA	174	245.6	246	0.0771535
602	bamB	654	1177.8	1179	0.0770827
603	mutS2	552	552	552	0.0770157
604	yecS	291	667.6	669	0.0768738
605	pntB	1143	1388.5	1395	0.076725
606	orn	270	545	546	0.0766435
607	udk	429	643.9	768	0.0766318
608	dppD	573	982	984	0.0765708
609	phoB	354	688.7	690	0.0765312
610	mrdA_2	708	1896.8	1902	0.076352
611	ptsP	1170	2241.7	2286	0.0762394
612	purR	699	1025.3	1026	0.0762323
613	flgC	345	404.6	405	0.0762127
614	groups_6928	276	277.5	285	0.0762025
615	rlhA_1	1167	1361.1	1362	0.0761677
616	galT	753	1046.4	1047	0.0761672
617	rdgC	534	919.3	984	0.0761353
618	lldR_1	516	775.9	795	0.0760905
619	artJ	690	731.9	732	0.0758265
620	dppC_1	780	902.6	903	0.075799
621	ygjP	297	501.4	531	0.075793
622	mtlR	525	590.8	642	0.0756509
623	ybhS	762	1133.1	1143	0.0755547
624	araC	324	844.3	879	0.0754946
625	dapE	1044	1128.1	1272	0.0754893
626	argA	1332	1332	1332	0.0754116
627	trxB	861	969.1	1089	0.0753918
628	cysK	828	971.4	972	0.0753818
629	hybF	255	345.4	396	0.075366
630	groups_15428	654	660.2	663	0.075321
631	alx	615	973.4	1047	0.0753178
632	ypjD	696	801.6	867	0.0752027
633	malP_2_01139	846	2386.2	2466	0.0752024
634	rsgA	489	1070.2	1077	0.0751674
635	leuS	1851	2581.6	2709	0.0751534
636	hslO	540	878	879	0.0750662
637	lepB	603	973.5	975	0.0750117
638	galE_2	672	1016.2	1017	0.0750007
639	fkpA	321	818.2	912	0.0749899
640	proB	666	1103.7	1221	0.0749736
641	parE	1101	1890.5	1893	0.0749048
642	cysE_1	822	822	822	0.0749002
643	kdsD	711	985.7	987	0.0748985
644	groups_13164	537	676.1	678	0.0747224
645	hisP	489	773	804	0.0747206
646	satP	315	566.4	567	0.0746997
647	mnmE	834	1362.9	1401	0.0746681
648	ppsA	1581	2373.7	2379	0.0746237
649	malP_1	1944	2446.9	2448	0.0745829
650	osmE	228	341.7	345	0.0744825
651	groups_13098	528	862.9	921	0.0744576
652	yfiF	684	1073	1080	0.0744385
653	groups_6911	267	275.2	276	0.0744148
654	gloA	408	408.1	441	0.0743465
655	speB	921	921	921	0.074339
656	ribF	675	938.3	939	0.0742549
657	pgpA	363	518	519	0.0742224
658	moaC	486	486	486	0.0742124
659	fabH	792	953.7	966	0.0741883
660	glgC	1014	1296.2	1743	0.0741235
661	lptA	435	550.2	567	0.0740497
662	groups_13939	579	740.3	741	0.0739885
663	arcB	1146	2329.9	2400	0.0737812
664	asnB	873	1662.3	1665	0.0737567
665	miaB	774	1432.1	1578	0.0737498
666	parC	1182	2251.7	2259	0.073692
667	chiP	789	1401.4	1461	0.0736786
668	can	471	703.9	750	0.0736757
669	mltB	792	1089	1203	0.0736346
670	secM	507	509	564	0.0736194
671	gcvA_1_01873	531	905.6	918	0.0734384
672	suhB	447	803.2	804	0.0734351
673	rhlE	777	1345.8	1392	0.0734324
674	ratA	438	444.4	531	0.0734063
675	dcuA_2	735	1299.4	1302	0.0733925
676	pduC	1554	1664.8	1665	0.0733788
677	endA	528	707.3	729	0.073239
678	dnaQ	678	738.1	741	0.073222
679	kdsC	567	567	567	0.0730267
680	cysQ	741	741	741	0.0730011
681	truB	945	945.1	981	0.0729935
682	ndk	303	431.5	432	0.0729912
683	gsk	1305	1309.2	1548	0.0729851
684	yhdT	243	243	243	0.072877
685	tyrS	645	1273.6	1275	0.0727954
686	glnQ_3_01624	723	724.4	1380	0.072589
687	qmcA	873	917.7	918	0.0724565
688	hypB	645	872	873	0.0724307
689	moaB	504	513	513	0.072413
690	prmA	882	882.1	912	0.0724019
691	argG	684	1342.5	1344	0.072393
692	ftsE	423	668.5	669	0.0723896
693	pyrI	306	461.5	462	0.0723046
694	tesA	492	510.9	657	0.0722217
695	fliY	528	807.9	858	0.0721214
696	gltB	2349	4474.3	4569	0.0720957
697	pssA	1356	1356	1356	0.0720497
698	aroC	621	1084.6	1086	0.0720355
699	rapZ	528	853.7	855	0.0719842
700	serA	627	1232.1	1359	0.0719446
701	sadH	519	770.5	810	0.0718206
702	hpt	366	541.4	669	0.0715835
703	eis	504	504	504	0.0714167
704	gltJ_2	450	739.1	741	0.0713561
705	glpD	1104	1506.7	1527	0.0713004
706	pcnB	864	1362.9	1365	0.0712832
707	moaA	990	1023.9	1125	0.0711779
708	marA	198	383	393	0.0711414
709	rlmN	837	1164.8	1167	0.0708946
710	groups_15414	1278	1278.5	1428	0.0708925
711	slyX	219	219.1	231	0.0706336
712	citC	624	1074.9	1077	0.0706056
713	psd	969	969.4	1011	0.0706019
714	cdsA	429	855	858	0.0706002
715	rnhA	468	468	471	0.0705486
716	fldB	522	522.2	525	0.0705291
717	groups_17482	231	323.8	324	0.070414
718	dtpA	480	1503.7	1629	0.0703328
719	araQ_1	615	845.4	846	0.0701557
720	greB	414	477	564	0.0701222
721	epmA	723	977.5	1023	0.0700575
722	dacA	834	1210.9	1284	0.0700351
723	thrB	663	928.7	936	0.0699771
724	ybeY	468	470.6	474	0.0698348
725	groups_8578	276	276.6	417	0.0698229
726	hycD	702	923.2	930	0.0698108
727	glyS	1707	2070.1	2130	0.0697768
728	ybiS	915	971.5	996	0.069684
729	rimO	969	1317.2	1335	0.0696327
730	deoC	525	779	780	0.0694324
731	aroF	789	1069.8	1071	0.0694186
732	rnk	411	411	411	0.0693678
733	acpS	288	380.7	381	0.0693502
734	mltA	615	1065.4	1194	0.0693336
735	ftsX	1038	1060.1	1074	0.0692724
736	rng	714	1465.9	1470	0.0692525
737	deoA	726	1324.7	1683	0.0691975
738	lgt	810	875.9	876	0.0691819
739	yhhW	696	697.5	765	0.0691687
740	trpS	765	1004.5	1005	0.0691509
741	ypeA	318	426.4	480	0.0691377
742	dinI_2_01251	213	245.8	246	0.0691259
743	mscL	282	413.3	474	0.0691028
744	yibN	432	432	432	0.0689116
745	ftsW	843	1243.6	1245	0.0688586
746	mdoG	1326	1552.9	1554	0.0688266
747	cysT	834	834	834	0.0687183
748	slmA	438	597.3	834	0.0686978
749	purF	828	1516.5	1518	0.0686122
750	caiA_2	786	1142.2	1143	0.068509
751	eutL	498	659.6	660	0.0684922
752	murG	474	1065.6	1068	0.0683871
753	caiB	1113	1217.8	1221	0.0683162
754	def	318	509.6	510	0.0682418
755	eutB	915	1360.6	1527	0.0681657
756	queA	609	1068.5	1128	0.0680757
757	nadR	816	1228.5	1275	0.0680507
758	dapD	513	824.3	837	0.0680395
759	lolA	570	611.9	612	0.067941
760	pdxJ	405	731.3	732	0.0679285
761	pckA	993	1618.3	1623	0.0678662
762	lptC	417	575.6	576	0.0678533
763	araA	633	1499.5	1503	0.0678197
764	sixA	288	485.6	486	0.0678005
765	smpB	276	483.2	528	0.0677575
766	gcvP	1542	2867.7	2874	0.0677048
767	ygdR_2	228	228.6	309	0.0676939
768	nanR_1	414	787.1	903	0.067604
769	ttdT_2	789	1459.3	1464	0.0675482
770	murC	1362	1475.7	1476	0.0675358
771	gltK	675	675	675	0.0674859
772	artQ	681	716.7	717	0.0672314
773	carB	2322	3222.7	3273	0.0671549
774	clpA	1197	2271.4	2277	0.0671544
775	pdxA	543	990.6	993	0.0671206
776	nupC	1017	1201.4	1203	0.067079
777	hycG	642	767.7	768	0.0669886
778	groups_12632	459	578.7	678	0.0668283
779	cysD	612	907.8	909	0.0666138
780	groups_16296	345	395.9	396	0.0665271
781	groups_12702	324	477	480	0.0665171
782	rbsC_5_02586	780	965.2	966	0.0665048
783	artP	402	728.6	777	0.0664259
784	secA	1386	2700	2715	0.0664075
785	metK	540	1153.1	1155	0.0664063
786	mlaE	783	783	783	0.0663347
787	rsfS	243	318.1	453	0.0661006
788	folE	375	668.1	669	0.0660432
789	truD	720	1049.1	1050	0.0660256
790	ybhQ	411	411	411	0.0659742
791	groups_11898	615	622.5	672	0.0659145
792	mglA	774	1517	1539	0.0653235
793	yqjF	267	432	486	0.0652625
794	truA	810	813	813	0.0651856
795	ompR_1	720	731.5	873	0.0650092
796	grpE	540	608.1	792	0.0648638
797	mtlD	1098	1148.7	1149	0.064821
798	yhcB	243	398.7	399	0.0647812
799	rbfA	402	404.6	405	0.0647248
800	nasD	2439	2543.8	2544	0.0646836
801	mraY	600	1081.9	1083	0.0646717
802	dnaG	843	1742.3	1755	0.0646375
803	pduE_2	321	518.4	522	0.0645236
804	dut	276	458.6	468	0.0644698
805	ytfE	585	662.8	663	0.0644631
806	ptsN	492	492	492	0.0642912
807	epmC	426	548.8	567	0.0642808
808	kefC_1	744	1797.5	1806	0.0642779
809	yhhQ	537	666	714	0.0642456
810	yhdE	405	592.8	603	0.0642211
811	groups_10957	1005	1500.9	1527	0.0641641
812	apt	552	552.2	657	0.0641115
813	gltI	453	906.6	909	0.0640842
814	rpiA	660	666.6	738	0.0640317
815	era_1_01529	651	908.1	1644	0.0638759
816	pstS	669	1039.6	1041	0.0638722
817	tolB	804	1291.7	1296	0.0638562
818	feoA	228	228	228	0.0635255
819	gcvH	378	390.2	480	0.0635136
820	rpe	678	678	678	0.0634005
821	eutQ	522	702.8	717	0.0631919
822	gmhA	579	581.3	663	0.0630404
823	wrbA	597	597.2	606	0.0630269
824	mukE	705	705	705	0.0630029
825	bamC	1026	1035	1035	0.0628819
826	serS	1071	1292.4	1293	0.0628619
827	glnS	1134	1666.8	1668	0.0628344
828	hisS	945	1274	1338	0.0628103
829	aroB	681	1087.4	1089	0.062802
830	rlmH	300	467.6	468	0.0627494
831	der	1344	1488.7	1515	0.0625769
832	exuT	609	1299.7	1473	0.0625253
833	groups_15564	549	549	549	0.0624874
834	lptB_1	531	767.5	768	0.0623469
835	lptB_2	429	725.3	726	0.0622863
836	cmk	684	684	684	0.0622264
837	pheT	1866	2386.9	2388	0.0621465
838	ileS	2583	2816.3	2883	0.0620495
839	rof	261	261.1	291	0.0620407
840	sucD	459	869.1	870	0.0620274
841	pheS	984	984.3	1050	0.0619485
842	mlaD	459	557.2	564	0.0619245
843	groups_14638	204	344.4	417	0.0617065
844	nirC	462	809.2	873	0.0616468
845	groups_13236	453	1136.1	1140	0.0615338
846	valS	1623	2851.9	2856	0.0614582
847	lipA	759	965.5	966	0.0613507
848	eutS	336	336	336	0.0612661
849	frdC	210	395.4	396	0.0612616
850	hslR	258	401.7	423	0.0611882
851	thyA	795	795	795	0.0610972
852	aspA	603	1438.7	1587	0.0610041
853	gltX	1416	1416	1416	0.0608876
854	hybO	1119	1119.1	1140	0.0607487
855	hldD	933	935.7	981	0.0605615
856	groups_13765	711	711	711	0.0604998
857	pstC	423	957.1	972	0.0604956
858	cutA	249	347.8	348	0.0604206
859	trmB	381	718.8	720	0.0603149
860	asnA	606	988.2	993	0.0602925
861	frr	312	557.1	558	0.0602133
862	sodB	582	582	582	0.0601643
863	ppiA	573	573	573	0.0601358
864	hcp	717	1652.6	1689	0.0600402
865	folX	363	363	363	0.059948
866	glnH_2	738	747	747	0.0599397
867	lepA	855	1796	1800	0.0599225
868	purM	1038	1040.8	1179	0.0598321
869	rraB	249	425.6	432	0.059714
870	folD	360	865.3	870	0.0596804
871	phoH	789	789	789	0.0596738
872	alaS	1365	2622.8	2631	0.0596674
873	pgk	753	1163.2	1206	0.0594595
874	obg	924	1172.5	1173	0.059416
875	gpsA	663	1019.1	1020	0.0593569
876	nirD	237	326.8	327	0.0592886
877	hycA	261	459	462	0.0592254
878	tsaE	414	461.9	462	0.0591957
879	ubiJ_1	525	525.1	546	0.059025
880	eutM	273	293.5	294	0.0588635
881	groups_16284	615	620.9	621	0.0588008
882	ribB	462	653.2	654	0.0587174
883	ygdR_1	123	218.8	219	0.058704
884	hybD	483	495	495	0.0586457
885	cydB_2_01543	1140	1140	1143	0.058513
886	hypC	273	273	273	0.0584281
887	ibpB	429	429	438	0.0583477
888	hflK	936	1253.2	1263	0.0582986
889	sucB	1092	1223.4	1251	0.0582896
890	luxS	438	515.9	528	0.0582618
891	groups_15622	354	356.8	471	0.0581394
892	groups_11321	327	557.5	564	0.0581346
893	fdnH_1	399	982.9	987	0.0580933
894	gpmI	795	1543	1734	0.058036
895	dnaE	1878	3476.8	3483	0.0578868
896	glnB	339	339	339	0.0578285
897	livH	600	925.9	927	0.0577836
898	sdhA	1767	1767	1767	0.0577831
899	plsX	690	1059.9	1134	0.0572479
900	gpmA	393	751.9	753	0.0571498
901	bamE	192	344.8	387	0.0571062
902	gltA	849	1283	1284	0.0570073
903	dctA_1	666	1285.6	1287	0.0569304
904	brnQ	924	1318.5	1320	0.0569116
905	groups_6337	396	396	396	0.0568761
906	fklB	492	653.3	669	0.05671
907	mukF	603	1320.9	1323	0.0565733
908	cooF_2	546	546	546	0.0562165
909	rimJ	339	583.5	585	0.056046
910	aceF	1515	1887.5	1926	0.0560096
911	pdhR	372	764	765	0.0558542
912	hybC	921	1702.3	1704	0.0558455
913	sdhB	591	716.3	717	0.055747
914	sdaC	1290	1290	1293	0.055744
915	arfA	174	219.3	393	0.0550705
916	yfhL	186	254.4	261	0.0544096
917	holC	372	444.3	525	0.0541836
918	recR	606	606.7	933	0.0538895
919	dppA_1_01514	1173	1605	1758	0.0538198
920	sdhE	267	267	267	0.0537906
921	eutN	285	288.1	348	0.0537591
922	gntK	291	530.1	591	0.0535805
923	metQ_3	414	814.3	816	0.0530983
924	queD	237	362.8	366	0.053029
925	ftsI_2	1014	1763.7	1779	0.0526754
926	lysS	930	1514.2	1518	0.052623
927	nrdR	450	450	450	0.0523745
928	corC	642	883.8	948	0.0519271
929	spy	285	485.3	489	0.0518534
930	tolQ	360	691.2	693	0.0517129
931	yccJ	228	228	228	0.0516321
932	asd	915	1106.2	1107	0.0514224
933	secD	1128	1812.8	1815	0.051384
934	lspA	483	497	522	0.0511963
935	ftsA_2	1113	1262.3	1263	0.0511821
936	groups_13202	285	285	285	0.0509686
937	nrdD	1272	2137.1	2139	0.0509123
938	ibpA	390	413.9	414	0.0507017
939	accC	1350	1350.4	1509	0.0506712
940	clpX	822	1273.1	1275	0.0506202
941	epd	822	1025.8	1029	0.0505845
942	fldA	531	531	531	0.0505056
943	apaG	303	377.8	378	0.0504819
944	tatE	201	204	204	0.0504483
945	hybG	249	249	249	0.0501964
946	chbB	231	320.9	363	0.0500679
947	rsmH	588	941	945	0.0499329
948	recF	450	1068.1	1074	0.0498667
949	atpI	246	380.7	384	0.0498659
950	tgt	624	1126.2	1128	0.0497181
951	ispF	252	479.5	483	0.0495408
952	iscX	201	201.1	249	0.0493623
953	rnc	681	683.9	720	0.0490794
954	mreD	489	489	489	0.0490014
955	iscS	843	1216.3	1386	0.0489086
956	ahpC_1	564	564	564	0.0489016
957	mreB	561	1042.9	1044	0.048753
958	secF	972	972.3	1092	0.0485034
959	iscR	411	491.8	492	0.0483958
960	fbp	999	999	999	0.0481582
961	crp	486	632.7	633	0.0481484
962	ompX	387	515.6	528	0.047979
963	grxD	348	348.3	471	0.0479721
964	cyoE	756	890.7	891	0.0477514
965	seqA	363	542.8	546	0.0476913
966	glyA	1254	1254	1260	0.0475642
967	bolA	315	318	441	0.0474603
968	ytfP	291	344.8	351	0.0473377
969	hha	204	219	219	0.0471798
970	adk	645	645.3	705	0.0469894
971	sucC	1167	1167	1167	0.0468679
972	frdD	357	357.5	360	0.0468572
973	fkpB	432	450	450	0.0467285
974	ridA	387	387	387	0.0466829
975	ribE	360	470.8	471	0.0466715
976	hpf	288	288	288	0.0465436
977	ftsB	234	311.9	339	0.0465101
978	grcA	288	383.8	384	0.0464417
979	diaA	582	591	591	0.0464404
980	pduV_1	468	480	483	0.0459537
981	tktA	969	1988.4	1995	0.0458689
982	accA	687	959.4	960	0.0454074
983	ftsL	303	365.9	366	0.0451778
984	lpxD	1026	1026	1026	0.045026
985	glnK	339	339	339	0.0448885
986	rlmE	432	629	630	0.044255
987	fur	447	447.5	540	0.0442455
988	pyrG_1	888	1636.1	1707	0.0440962
989	prfB	564	916.2	963	0.0439726
990	yhbE	462	962.9	966	0.0437019
991	upp	444	626.3	627	0.0435299
992	talB	465	952.3	1002	0.0431656
993	nsrR_2	330	425.8	426	0.0427878
994	gpt	459	459	459	0.0427359
995	accD	915	915	915	0.0425948
996	groups_13806	327	327	327	0.0424313
997	ftsZ	591	1149.8	1152	0.0422494
998	infB	2682	2690.9	2715	0.0422275
999	ptsG_2	741	1430.7	1656	0.042205
1000	trmD	591	767.2	780	0.0421408
1001	mraZ	459	459	459	0.0421061
1002	dauR_1	534	722.8	819	0.0418362
1003	groups_12487	177	200.9	201	0.0418341
1004	smg	240	473.3	474	0.0414689
1005	purC	513	713.6	714	0.0414542
1006	lpxC	918	918	918	0.0413932
1007	fabZ	372	455.8	456	0.0408089
1008	ispU	690	752.7	777	0.0405048
1009	bssS	255	255	258	0.0404306
1010	grxC	252	252	252	0.0397601
1011	secG	180	333.5	528	0.0391961
1012	skp	372	490.4	552	0.039001
1013	rseA	525	707	744	0.0389316
1014	ftsQ	477	833	837	0.038763
1015	rppH	465	530.8	531	0.0385618
1016	thrS	1290	1927.4	1929	0.0384371
1017	ybgC	399	404.5	405	0.0382955
1018	nusA	1305	1487.6	1488	0.0382764
1019	nusB	225	419.3	420	0.0379201
1020	purA	1299	1299	1299	0.0373445
1021	sspA	633	639	639	0.0367906
1022	cyoD	330	330.3	375	0.0367607
1023	accB	462	470.8	471	0.036601
1024	rpoD	882	1843.4	1983	0.0364232
1025	dapA	561	878.3	879	0.0364083
1026	pyrH	384	725.2	726	0.03636
1027	rpmG	168	168	168	0.0356084
1028	ptsH	156	257.8	258	0.0352185
1029	tomB	375	375	375	0.034674
1030	sdhD	348	348	348	0.0346671
1031	tsf	672	857.1	1056	0.0340702
1032	fliA	480	719.3	807	0.0338608
1033	aaeX	204	204.2	297	0.0329777
1034	fdx	336	336	336	0.0328988
1035	frdB	399	733.9	735	0.0326181
1036	atpB	369	813.3	816	0.0325219
1037	tig	882	1298.1	1299	0.0319629
1038	iscA	324	324	324	0.0318005
1039	clpS	270	320.9	321	0.0315914
1040	rimP	423	447.4	459	0.030799
1041	iscU	306	386.8	387	0.0307658
1042	cyoC	480	615.3	633	0.0304698
1043	cvpA	489	511.7	618	0.0303008
1044	yajC	333	333	333	0.029669
1045	bamD	459	737.3	738	0.0291734
1046	rpmA	258	258	258	0.0291601
1047	ihfB	285	285	285	0.028839
1048	fbaA_2_02573	711	1079.2	1080	0.0287335
1049	slyD	543	605.4	636	0.0287032
1050	ahpC_2	546	602.9	603	0.0283511
1051	cyoA	678	948.7	957	0.028309
1052	dksA	450	455.9	456	0.0276059
1053	crr	510	510	510	0.0263275
1054	clpP	624	624	624	0.0263113
1055	atpD	858	1380.8	1401	0.0256385
1056	hfq	231	309	318	0.0256239
1057	ptsI	825	1723	1728	0.0255756
1058	lrp	495	495	495	0.0252002
1059	groups_18887	186	207	207	0.0250531
1060	yceD	414	521.8	522	0.0246881
1061	fabG_3	474	734.1	735	0.0244319
1062	groS	288	294	294	0.0242662
1063	groups_13343	180	201	201	0.0236232
1064	pflB	1608	2278.8	2283	0.0234367
1065	eno	864	1297.9	1299	0.0233209
1066	yidC	846	1643.1	1647	0.0225333
1067	rplX	249	314.9	315	0.0209992
1068	aroK	522	522	522	0.0202414
1069	zapA	330	330	330	0.0190579
1070	rpsG	471	471	471	0.0180712
1071	rimM	513	548.9	552	0.0180178
1072	rpsN	306	306.1	339	0.017407
1073	atpC	273	419.7	420	0.017188
1074	rpsO	270	270	270	0.0169344
1075	yhbY	333	333	336	0.0166931
1076	dusB	663	911.1	966	0.0164726
1077	pal_2	414	518.8	522	0.0161799
1078	raiA	261	356.9	381	0.0160796
1079	rpsF	396	396	396	0.0151068
1080	secY	576	1328.2	1332	0.0149809
1081	rplM	429	429	429	0.0144522
1082	rpsR	228	228	228	0.0135671
1083	rpsI	288	392.8	393	0.0129529
1084	fis	297	297	297	0.0127897
1085	nlpI	885	885	888	0.01233
1086	rpsC	699	701.8	702	0.0122547
1087	csrA	186	186	186	0.0114931
1088	rplO	273	434.6	435	0.011032
1089	rpsQ	231	254.9	255	0.010745
1090	rpsP	213	248.9	261	0.0104723
1091	rplQ	384	384.6	387	0.0104057
1092	rplT	312	356.9	357	0.0102541
1093	cspA	213	213	213	0.00997347
1094	rpmF	174	174	174	0.00979243
1095	rplR	354	354	366	0.00966775
1096	rpsB	405	725.3	726	0.00947065
1097	rpmB	237	237.1	267	0.0092193
1098	rpsH	393	393	393	0.00912342
1099	rpoA	723	989.4	990	0.00889473
1100	rplD	309	605.1	606	0.00872488
1101	infA	168	218.9	219	0.00824508
1102	rpsE	348	503.5	504	0.00816378
1103	ihfA	237	299.9	300	0.00808364
1104	rplE	540	540	540	0.00761123
1105	rplP	393	411	411	0.00736149
1106	rplV	333	333	333	0.00730872
1107	rplW	261	302.9	303	0.00663404
1108	cspE	210	210	210	0.00576136
1109	acpP	162	236.8	237	0.00553559
1110	rplN	309	371.9	372	0.0054248
1111	rpsS	279	279	279	0.00484248
1112	rpmC	192	192	192	0.00425521
1113	rpsD	582	620.9	621	0.00408369

## Sheet: Table S5
Supplementary Table S5: The genotypes of groups_3152
Citrobacter spp.	Genotype #
C. amalonaticus	25, 26, 30, 68, 72, 73, 102, 110
C. arsenatis	76
C. braakii	2, 16, 23, 31, 38, 40, 41, 47, 51, 53, 63, 87, 88, 92, 94, 99, 101, 115, 116, 130, 131, 132, 138, 141, 147, 151, 160
C. cronae	13, 20, 32, 43, 56, 70, 108, 109, 139
C. enshiensis	107, 144
C. europaeus	84, 119, 155
C. farmeri	44, 118
C. freundii	1, 3, 4, 5, 8, 9, 11, 12, 14, 17, 19, 21, 24, 28, 36, 39, 45, 46, 50, 61, 67, 75, 81, 86, 105, 106, 111, 125, 128, 140, 154, 157, 158
C. gillenii	18, 48, 49, 52, 54, 78, 83, 85, 90, 91, 93, 95, 96, 97, 98, 100, 103, 104, 126, 127, 143, 156
C. koseri	10, 15, 27, 33, 34, 35, 58, 148, 149, 150, 159, 161
C. meridianamericanus	133, 134, 135
C. pasteurii	65, 114
C. portucalensis	6, 7, 22, 37, 57, 60, 62, 64, 66, 74, 79, 80, 82, 89, 113, 117, 121, 122, 123, 124, 129, 136, 137, 142, 145, 146, 152, 153
C. rodentium	42
C. sedlakii	55, 112
C. tructae	77
C. werkmanii	13, 43, 56, 120
C. youngae	69, 71, 29, 59

## Sheet: Table S6
Supplementary Table S6: The summary of Genotypes combined group_3152 and nanK in Citrobacter spp.
Genotype # of group_3152	Detected #	%	Citrobacter spp.	Genotype # of nanK	Detected #	%
1	34	7.50552	C. freundii	1	32	7.06402
				2	1	0.220751
				161	1	0.220751
2	33	7.28477	C. braakii	3	13	2.86976
				6	9	1.98675
				17	4	0.883002
				73	2	0.441501
				42	1	0.220751
				60	1	0.220751
				136	1	0.220751
				166	1	0.220751
				169	1	0.220751
3	24	5.29801	C. freundii	2	8	1.766
				8	7	1.54525
				32	3	0.662252
				55	2	0.441501
				94	1	0.220751
				102	1	0.220751
				190	1	0.220751
				200	1	0.220751
4	15	3.31126	C. freundii	5	12	2.64901
				2	2	0.441501
				78	1	0.220751
5	13	2.86976	C. freundii	2	7	1.54525
				20	4	0.883002
				80	1	0.220751
				118	1	0.220751
6	10	2.20751	C. portucalensis	25	3	0.662252
				54	2	0.441501
				89	1	0.220751
				98	1	0.220751
				103	1	0.220751
				137	1	0.220751
				144	1	0.220751
7	9	1.98675	C. portucalensis	11	6	1.3245
				71	2	0.441501
				209	1	0.220751
8	9	1.98675	C. freundii	4	9	1.98675
9	9	1.98675	C. freundii	13	6	1.3245
				43	3	0.662252
10	8	1.766	C. koseri	7	8	1.766
11	8	1.766	C. freundii	12	6	1.3245
				4	2	0.441501
12	7	1.54525	C. freundii	38	3	0.662252
				49	2	0.441501
				41	1	0.220751
				90	1	0.220751
13	4	0.883002	C. werkmanii	37	3	0.662252
				52	1	0.220751
13	3	0.662252	C. cronae	64	1	0.220751
				85	1	0.220751
				132	1	0.220751
14	7	1.54525	C. freundii	10	7	1.54525
15	6	1.3245	C. koseri	18	4	0.883002
				31	1	0.220751
				189	1	0.220751
16	6	1.3245	C. braakii	96	1	0.220751
				149	1	0.220751
				167	1	0.220751
				173	1	0.220751
				174	1	0.220751
				178	1	0.220751
17	6	1.3245	C. freundii	9	6	1.3245
18	5	1.10375	C. gillenii	14	5	1.10375
19	5	1.10375	C. freundii	15	5	1.10375
20	5	1.10375	C. cronae	22	4	0.883002
				81	1	0.220751
21	5	1.10375	C. freundii	19	4	0.883002
				99	1	0.220751
22	5	1.10375	C. portucalensis	51	2	0.441501
				66	1	0.220751
				204	1	0.220751
				213	1	0.220751
23	5	1.10375	C. braakii	21	4	0.883002
				112	1	0.220751
24	5	1.10375	C. freundii	2	3	0.662252
				130	1	0.220751
				214	1	0.220751
25	5	1.10375	C. amalonaticus	35	3	0.662252
				67	2	0.441501
26	4	0.883002	C. amalonaticus	24	3	0.662252
				92	1	0.220751
27	4	0.883002	C. koseri	16	4	0.883002
28	4	0.883002	C. freundii	1	2	0.441501
				47	2	0.441501
29	4	0.883002	C. youngae	29	3	0.662252
				192	1	0.220751
30	4	0.883002	C. amalonaticus	30	3	0.662252
				160	1	0.220751
31	4	0.883002	C. braakii	34	1	0.220751
				114	1	0.220751
				115	1	0.220751
				170	1	0.220751
32	4	0.883002	C. cronae	36	3	0.662252
				133	1	0.220751
33	4	0.883002	C. koseri	74	2	0.441501
				215	1	0.220751
				216	1	0.220751
34	3	0.662252	C. koseri	23	3	0.662252
35	3	0.662252	C. koseri	26	3	0.662252
36	3	0.662252	C. freundii	72	2	0.441501
				79	1	0.220751
37	3	0.662252	C. portucalensis	45	2	0.441501
				154	1	0.220751
38	3	0.662252	C. braakii	53	2	0.441501
				157	1	0.220751
39	3	0.662252	C. freundii	28	3	0.662252
40	3	0.662252	C. braakii	60	1	0.220751
				100	1	0.220751
				143	1	0.220751
41	3	0.662252	C. braakii	39	3	0.662252
42	3	0.662252	C. rodentium	40	3	0.662252
43	2	0.441501	C. werkmanii	70	1	0.220751
43	1	0.220751	C. cronae	70	1	0.220751
				182	1	0.220751
44	2	0.441501	C. farmeri	46	2	0.441501
45	2	0.441501	C. freundii	48	2	0.441501
46	2	0.441501	C. freundii	91	1	0.220751
				193	1	0.220751
47	2	0.441501	C. braakii	104	1	0.220751
				120	1	0.220751
48	2	0.441501	C. gillenii	56	2	0.441501
49	2	0.441501	C. gillenii	58	2	0.441501
50	2	0.441501	C. freundii	59	2	0.441501
51	2	0.441501	C. braakii	61	2	0.441501
52	2	0.441501	C. gillenii	33	2	0.441501
53	2	0.441501	C. braakii	34	2	0.441501
54	2	0.441501	C. gillenii	62	2	0.441501
55	2	0.441501	C. sedlakii	63	2	0.441501
56	1	0.220751	C. cronae	64	1	0.220751
56	1	0.220751	C. werkmanii	52	1	0.220751
57	2	0.441501	C. portucalensis	65	2	0.441501
58	2	0.441501	C. koseri	31	2	0.441501
59	2	0.441501	C. youngae	148	1	0.220751
				184	1	0.220751
60	2	0.441501	C. portucalensis	66	1	0.220751
				153	1	0.220751
61	2	0.441501	C. freundii	41	2	0.441501
62	2	0.441501	C. portucalensis	68	2	0.441501
63	2	0.441501	C. braakii	42	2	0.441501
64	2	0.441501	C. portucalensis	69	2	0.441501
65	2	0.441501	C. pasteurii	27	2	0.441501
66	1	0.220751	C. portucalensis	66	75	16.5563
67	1	0.220751	C. freundii	67	4	0.883002
68	1	0.220751	C. amalonaticus	68	76	16.777
69	1	0.220751	C. youngae	69	77	16.9978
70	1	0.220751	C. cronae	70	44	9.71302
71	1	0.220751	C. youngae	71	27	5.96026
72	1	0.220751	C. amalonaticus	72	82	18.1015
73	1	0.220751	C. amalonaticus	73	83	18.3223
74	1	0.220751	C. portucalensis	74	84	18.543
75	1	0.220751	C. freundii	75	86	18.9845
76	1	0.220751	C. arsenatis	76	87	19.2053
77	1	0.220751	C. tructae	77	88	19.426
78	1	0.220751	C. gillenii	78	50	11.0375
79	1	0.220751	C. portucalensis	79	93	20.5298
80	1	0.220751	C. portucalensis	80	95	20.9713
81	1	0.220751	C. freundii	81	97	21.4128
82	1	0.220751	C. portucalensis	82	101	22.2958
83	1	0.220751	C. gillenii	83	105	23.1788
84	1	0.220751	C. europaeus	84	106	23.3996
85	1	0.220751	C. gillenii	85	107	23.6203
86	1	0.220751	C. freundii	86	108	23.8411
87	1	0.220751	C. braakii	87	57	12.5828
88	1	0.220751	C. braakii	88	109	24.0618
89	1	0.220751	C. portucalensis	89	110	24.2826
90	1	0.220751	C. gillenii	90	111	24.5033
91	1	0.220751	C. gillenii	91	33	7.28477
92	1	0.220751	C. braakii	92	57	12.5828
93	1	0.220751	C. gillenii	93	113	24.9448
94	1	0.220751	C. braakii	94	116	25.6071
95	1	0.220751	C. gillenii	95	117	25.8278
96	1	0.220751	C. gillenii	96	119	26.2693
97	1	0.220751	C. gillenii	97	121	26.7108
98	1	0.220751	C. gillenii	98	122	26.9316
99	1	0.220751	C. braakii	99	123	27.1523
100	1	0.220751	C. gillenii	100	124	27.3731
101	1	0.220751	C. braakii	101	125	27.5938
102	1	0.220751	C. amalonaticus	102	126	27.8146
103	1	0.220751	C. gillenii	103	127	28.0353
104	1	0.220751	C. gillenii	104	50	11.0375
105	1	0.220751	C. freundii	105	128	28.2561
106	1	0.220751	C. freundii	106	129	28.4768
107	1	0.220751	C. enshiensis	107	131	28.9183
108	1	0.220751	C. cronae	108	134	29.5806
109	1	0.220751	C. cronae	109	135	29.8013
110	1	0.220751	C. amalonaticus	110	138	30.4636
111	1	0.220751	C. freundii	111	139	30.6843
112	1	0.220751	C. sedlakii	112	140	30.9051
113	1	0.220751	C. portucalensis	113	141	31.1258
114	1	0.220751	C. pasteurii	114	142	31.3466
115	1	0.220751	C. braakii	115	145	32.0088
116	1	0.220751	C. braakii	116	146	32.2296
117	1	0.220751	C. portucalensis	117	147	32.4503
118	1	0.220751	C. farmeri	118	150	33.1126
119	1	0.220751	C. europaeus	119	151	33.3333
120	1	0.220751	C. werkmanii	120	152	33.5541
121	1	0.220751	C. portucalensis	121	155	34.2163
122	1	0.220751	C. portucalensis	122	156	34.4371
123	1	0.220751	C. portucalensis	123	158	34.8786
124	1	0.220751	C. portucalensis	124	159	35.0993
125	1	0.220751	C. freundii	125	162	35.7616
126	1	0.220751	C. gillenii	126	163	35.9823
127	1	0.220751	C. gillenii	127	164	36.2031
128	1	0.220751	C. freundii	128	165	36.4238
129	1	0.220751	C. portucalensis	129	168	37.0861
130	1	0.220751	C. braakii	130	171	37.7483
131	1	0.220751	C. braakii	131	172	37.9691
132	1	0.220751	C. braakii	132	175	38.6313
133	1	0.220751	C. meridianamericanus	133	176	38.8521
134	1	0.220751	C. meridianamericanus	134	177	39.0728
135	1	0.220751	C. meridianamericanus	135	179	39.5143
136	1	0.220751	C. portucalensis	136	180	39.7351
137	1	0.220751	C. portucalensis	137	181	39.9558
138	1	0.220751	C. braakii	138	183	40.3974
139	1	0.220751	C. cronae	139	44	9.71302
140	1	0.220751	C. freundii	140	185	40.8389
141	1	0.220751	C. braakii	141	186	41.0596
142	1	0.220751	C. portucalensis	142	187	41.2804
143	1	0.220751	C. gillenii	143	188	41.5011
144	1	0.220751	C. enshiensis	144	191	42.1634
145	1	0.220751	C. portucalensis	145	194	42.8256
146	1	0.220751	C. portucalensis	146	195	43.0464
147	1	0.220751	C. braakii	147	196	43.2671
148	1	0.220751	C. koseri	148	197	43.4879
149	1	0.220751	C. koseri	149	198	43.7086
150	1	0.220751	C. koseri	150	199	43.9294
151	1	0.220751	C. braakii	151	201	44.3709
152	1	0.220751	C. portucalensis	152	202	44.5916
153	1	0.220751	C. portucalensis	153	203	44.8124
154	1	0.220751	C. freundii	154	9	1.98675
155	1	0.220751	C. europaeus	155	205	45.2539
156	1	0.220751	C. gillenii	156	206	45.4746
157	1	0.220751	C. freundii	157	207	45.6954
158	1	0.220751	C. freundii	158	208	45.9161
159	1	0.220751	C. koseri	159	210	46.3576
160	1	0.220751	C. braakii	160	211	46.5784
161	1	0.220751	C. koseri	161	212	46.7991
				238

## Sheet: Table S7
Supplementary Table S7: The results of %ANI calculation
Query genome	Citrobacter spp. determined in this study.	Citrobacter spp. in geonome record	Reference genome	Citrobacter spp.	%ANI	Match_fragment	Total_fragment	%cover
CP069770.1	C. werkmanii	C. cronae	GCF_008693645.1	C. werkmanii	99.0413	1473	1690	87.1598
CP069770.1			GCF_016893685.1	C. cronae	99.0345	1503	1690	88.9349
CP101080.1	C. werkmanii	C. cronae	GCF_008693645.1	C. werkmanii	98.9644	1545	1747	88.4373
CP101080.1			GCF_016893685.1	C. cronae	98.8981	1506	1747	86.2049
CP101066.1	C. werkmanii	C. cronae	GCF_008693645.1	C. werkmanii	99.131	1540	1746	88.2016
CP101066.1			GCF_016893685.1	C. cronae	99.0772	1486	1746	85.1088
CP101089.1	C. werkmanii	C. cronae	GCF_008693645.1	C. werkmanii	99.0487	1543	1726	89.3975
CP101089.1			GCF_016893685.1	C. cronae	99.046	1519	1726	88.007
CP101092.1	C. cronae	C. cronae	GCF_016893685.1	C. cronae	99.0517	1519	1726	88.007
CP101092.1			GCF_008693645.1	C. werkmanii	99.0496	1544	1726	89.4554
CP024675.1	C. cronae	C. werkmanii	GCF_016893685.1	C. cronae	99.0905	1511	1687	89.5673
CP024675.1			GCF_008693645.1	C. werkmanii	98.9997	1591	1687	94.3094
CP126605.1	C. cronae	C. werkmanii	GCF_016893685.1	C. cronae	98.8251	1543	1695	91.0324
CP126605.1			GCF_008693645.1	C. werkmanii	98.6669	1533	1695	90.4425
CP019986.1	C. cronae	C. werkmanii	GCF_016893685.1	C. cronae	96.3727	1437	1643	87.462
CP019986.1			GCF_008693645.1	C. werkmanii	96.3579	1457	1643	88.6792
CP101103.1	C. cronae	C. werkmanii	GCF_016893685.1	C. cronae	96.3676	1428	1644	86.8613
CP101103.1			GCF_008693645.1	C. werkmanii	96.3231	1448	1644	88.0779
CP069763.1	C. cronae	C. cronae	GCF_016893685.1	C. cronae	99.9772	1554	1693	91.7897
CP069763.1			GCF_008693645.1	C. werkmanii	99.075	1508	1693	89.0727
CP044101.1	C. werkmanii	C. werkmanii	GCF_008693645.1	C. werkmanii	100	1643	1644	99.9392
CP044101.1			GCF_016893685.1	C. cronae	99.0971	1504	1644	91.4842

## Sheet: Table S8
Table S8: Summary of observation.
Other considerations
Coding # of genome	Coding # used for comparison	Numerical indication of MLST scheme genes	Difference of genes in MLST scheme	Numerical indication of the top 7 HND genes	Difference of the top 7 HND genes1)
G113-ND-18-14	G32-1115-18-14	188-0-0-292-371-0-315	aspC, clpX and lysP deletion	18-14-51-31-35-34-21	iprA mutations (29 nucleotides), mipA, yehY and yhcH
G113-ND-18-14	G277-ND-18-14	188-0-0-292-371-0-315	none (aspC, clpX and lysP deletion in both genomes)	18-14-51-31-35-34-21	iprA mutatations (C483T and T505C)
D38-ND-28-47	D137-216-28-47	5-10-0-22-33-5-6	aspC mutations (T306C, T321G), clpX deletion and lysP mutations (T345G, C444T)	28-47-76-1-49-2-29	iprA and yehY
Y97-ND-29-29	Y431-ND-29-29	14-19-127-0-26-125-18	Mutations in aspC (T315C, A473G and A483G), dnaG (deleted in Y97) and mdh deletion	29-29-33-24-55-52-27	yehY and yhcH
D346-ND-3-190	D347-523-3-32	0-0-207-9-0-11-187	arcA, aspC and dnaG deletions	3-190-9-1-187-134-9	nanK mutation( G207 was deleted), yehY and ymdB
P4-143-7-11	P323-1120-7-71	47-9-11-8-85-68-11	Mutations in arcA (C384T), clpX (C423T), fadD (A527C), lysP (T165C, T333C, G360T, A444C) and mdh (C579T)	7-11-3-13-8-8-5	nanK mutations (A246G, G271A, A276G), mipA, yehY and yhcH
B295-ND-31-170	B148-959-31-115	240-138-140-125-185-315-410	Mutations in arcA (C201T, C377T, C411T), fadD (C906T, T1032A, C1113T, C1287T), lysP (G213A, G354A, T355C, T492C, C552T, A561G) and mdh (T192C, T672C, T678G C690T)	31-170-10-32-26-16-46	nanK mutations (B148 G150A, T152C, A277G, C315T, C324A, A416G, T459C, A465G, T482C) and yhcH
1) Mutated nucleotide positions are indicated only in top 3 HND genes.

## Sheet: TableS9
Table S9:The Summary of Citrobacter genomes regrieved from pubMLST
Isolate_ID	Species	ST	group_3152	nanK	ClusterNumber (Threshold: 0.001)
1009_97735775396	Citrobacter freundii	1223	4	158	27
1012_08A15CRGN028B	Citrobacter portucalensis	1226	67	251	s8
1013_11A1213CRGN027	Citrobacter freundii	1227	8	4	49
1014_11A1213CRGN032	Citrobacter cronae	1228	204	252	s62
1015_18A21CPO001	Citrobacter freundii	1229	22	34	10
1016_24A17CRGN008A	Citrobacter freundii	1230	173	219	s145
1017_29A23CPO005B	Citrobacter freundii	1231	4	253	s171
1018_31B14CRGN002	Citrobacter freundii	1232	2	1	50
1019_32B22CPO018	Citrobacter portucalensis	1233	52	94	s14
1020_32B23CPO002B	Citrobacter freundii	ND	2	1	50
1021_38M23CPO030A	Citrobacter europaeus	1234	205	254	s84
1022_41A20CPO031	Citrobacter freundii	1235	22	227	9
1023_41A20CPO037	Citrobacter freundii	1236	4	255	s174
1024_41A21CPO007A	Citrobacter freundii	1237	3	8	26
1025_41A22CPO056	Citrobacter freundii	1235	22	227	9
1026_31B23CPO013	Citrobacter farmeri	1162	174	228	44
1027_38M23CPO033	Citrobacter farmeri	1190	175	229	38
1028_38M23CPO054	Citrobacter farmeri	1200	176	230	43
1029_41A21CPO046	Citrobacter farmeri	1242	177	256	s243
1030_41A21CPO005B	Citrobacter youngae	1243	32	231	6
1031_09A22CPO039	Citrobacter koseri	1244	206	257	s176
1032_11A1213CRGN088A	Citrobacter freundii	1245	5	2	s227
1033_09A23CPO002B	Citrobacter cronae	1246	207	220	s63
1034_AMA004912	Citrobacter freundii	1229	22	34	10
1036_Citro3100551932	Citrobacter braakii	1239	1	120	s234
1037_Citro4020663907	Citrobacter europaeus	1240	208	258	s120
1038_Citro4010603860	Citrobacter portucalensis	1241	161	221	s53
1039_2SOAct20merA	Citrobacter portucalensis	1248	161	259	15
1040_2SHAct16mer	Citrobacter gillenii	1249	64	42	s104
1041_2SOBct4mer	Citrobacter braakii	1250	19	20	s188
1042_2SHAct4cef	Citrobacter gillenii	1251	144	260	s105
1043_2RDAct1cef	Citrobacter freundii	1252	12	161	40
1044_2RDAct3mer	Citrobacter portucalensis	1253	161	261	s52
1045_2SHAct11cef	Citrobacter portucalensis	1247	209	262	s87
1046_2SIAct9cef	Citrobacter spp.	1254	210	263	s60
1047_2SHCct1merA	Citrobacter braakii	1255	211	264	s79
1048_2SIAct3cef	Citrobacter pasteurii	1256	212	265	s76
1050_Citro4030697610	Citrobacter amalonaticus	1258	164	266	s186
1052_SH90_1	Citrobacter freundii	1260	23	222	56
1053_SH90_1	Citrobacter freundii	1260	23	222	56
1054_Citro4040751649	Citrobacter meridianamericanus	1261	213	267	s38
1057_24CPE_68	Citrobacter portucalensis	1264	178	232	s100
1058_ACC14887A4	Citrobacter portucalensis	1265	214	268	s11
1059_7507_U211	Citrobacter telavivensis	1266	179	269	s214
1063_CFR_MO_AJ_118	Citrobacter freundii	ND	11	270	s95
1064_CFR_MO_AK_049	Citrobacter freundii	ND	215	271, 272	s257
1065_CFR_MO_AK_163	Citrobacter freundii	ND	180	22	s256
1067_BNP_58	Citrobacter braakii	1271	1	58	s161
1068_BNP_37	Citrobacter spp.	1272	216	273	s55
1069_BP327h	Citrobacter braakii	1273	217	274	s80
1070_BP61e	Citrobacter braakii	1274	1	33	s160
1071_BP131h	Citrobacter portucalensis	1138	181	221	5
1072_BP14h	Citrobacter portucalensis	1276	218	44	s20
1073_BP48h	Citrobacter portucalensis	1277	219	275	s21
1075_MO_AI_840	Citrobacter freundii	1278	182	233	3
1079_6180_22	Citrobacter telavivensis	1282	179	276	s215
1080_20240323	Citrobacter europaeus	1283	163	234	s116
1100_ID_380A_24	Citrobacter freundii	1303	220	14	s122
1102_7020	Citrobacter portucalensis	1305	70	277	s10
1105_Citro4111017695	Citrobacter amalonaticus	1308	221	53	s258
1106_20240631	Citrobacter portucalensis	730	222	278	s13
1107_20240517	Citrobacter koseri	1309	53	279	s206
1108_MO_AJ517	Citrobacter koseri	1310	53	223	s181
1110_Citro4121074531	Citrobacter farmeri	1312	223	280	s151
1120_Citro5011102502	Citrobacter freundii	1321	3	8	s241
1121_Citro5011117267	Citrobacter koseri	1322	16	18	42
1122_LACPHL_BACT202400417	Citrobacter portucalensis	1323	161	25	15
1124_PQ_Citsp_002	Citrobacter amalonaticus	1325	110	281	s217
1125_PQ_Citsp_003	Citrobacter freundii	1326	5	165	s141
1126_PQ_Citsp_004	Citrobacter sedlakii	1327	168	282	s89
1127_S28B	Citrobacter werkmanii	1328	14	283	s112
1128_AGKsample16	Citrobacter portucalensis	1329	224	284	s33
1129_AGKsample17	Citrobacter freundii	1330	120	175	24
1130_AGKsample18	Citrobacter portucalensis	1331	225	285	s25
1131_Citro5031197828	Citrobacter koseri	1332	162	286	s178
1132_JH112	Citrobacter portucalensis	252	161	25	15
1133_K12708	Citrobacter portucalensis	328	48	47	s23
1135_Citro5051290765	Citrobacter braakii	1334	1	287	s219
1138_40SC2	Citrobacter freundii	1337	40	64	s31
1139_HOM1432	Citrobacter sedlakii	1338	168	288	s158
1143_Citro5081395443	Citrobacter portucalensis	1342	183	289	s9
1144_Citro5081400967	Citrobacter koseri	1343	162	18	s208
1146_SP010R	Citrobacter freundii	1345	182	233	3
1153_SZ_202505_CF3	Citrobacter freundii	ND	23	222	s247
1154_LAT_SW20101_S61	Citrobacter cronae	1352	14	290	s61
1164_C_freundii_CHF142	Citrobacter cronae	1361	226	291	s36
1169_844C1	Citrobacter braakii	1365	227	292	s82
1170_025086623501	Citrobacter telavivensis	1366	165	215	45
1171_025086626601	Citrobacter telavivensis	1366	165	215	45
1172_025160923201	Citrobacter telavivensis	1366	165	215	45
1173_025160918101	Citrobacter telavivensis	1366	165	215	45
1174_0250903364	Citrobacter freundii	62	120	175	24
1175_0250903381	Citrobacter freundii	125	3	174	s195
1176_0250901026	Citrobacter freundii	18	13	10	s225
1177_0250901106	Citrobacter freundii	22	2	1	50
1178_0250901002	Citrobacter farmeri	686	112	191	s231
1179_0250901127	Citrobacter freundii	91	228	175	23
1180_0250901049	Citrobacter portucalensis	170	49	88	1
1181_025077323901	Citrobacter freundii	632	3	62	s230
1182_530322	Citrobacter portucalensis	1367	229	293	s40
1183_214	Citrobacter freundii	1368	230	1	s144
1184_MO_AI206	Citrobacter freundii	396	3	8	26
1185_MO_AJ813	Citrobacter freundii	396	3	8	26
1186_MO_AK877	Citrobacter koseri	1145	184	235	29
1187_03A15CRGN001E	Citrobacter werkmanii	1369	14	294	s114
1188_08B24CPO002A	Citrobacter amalonaticus	1370	29	295	s153
1189_08B24CPO002C	Citrobacter freundii	1371	231	296	s222
1190_09A22CPO035A	Citrobacter farmeri	1372	185	297	s210
1191_09A23CPO015	Citrobacter amalonaticus	1373	20	298	s253
1192_10A24CPO009	Citrobacter freundii	1374	232	299	s142
1193_15A23CPO008	Citrobacter freundii	1375	169	300	s85
1194_21C20CPO004	Citrobacter cronae	1376	233	301	s44
1195_24A23CPO052A	Citrobacter portucalensis	1377	178	101	s41
1196_24A23CPO052D	Citrobacter farmeri	1378	177	302	s244
1197_28B24CPO002	Citrobacter europaeus	1379	163	303	s64
1198_29A24CPO008	Citrobacter portucalensis	1380	161	304	s22
1199_31B23CPO022	Citrobacter portucalensis	1381	161	236	s32
1200_31B24CPO004	Citrobacter freundii	1382	22	34	10
1201_32B21CPO008	Citrobacter werkmanii	1383	234	305	s113
1202_38B24CPO006	Citrobacter portucalensis	1384	235	306	s1
1203_38M23CPO004B	Citrobacter telavivensis	1385	236	307	s152
1204_38M24CPO045A	Citrobacter freundii	1386	9	13	57
1205_38M24CPO046A	Citrobacter telavivensis	1387	237	308	s216
1206_41A23CPO041	Citrobacter spp.	1388	238	309	s130
1207_41A23CPO064	Citrobacter portucalensis	1389	239	310	s24
1208_41A23CPO093	Citrobacter portucalensis	1390	186	311	s16
1209_41A23CPO097	Citrobacter braakii	1391	187	237	34
1210_41A24CPO078	Citrobacter spp.	1392	240	312	s74
1211_41A24CPO125B	Citrobacter braakii	1391	187	237	34
1212_01A24CPO504	Citrobacter freundii	1394	31	59	48
1213_31A24CPO023B	Citrobacter portucalensis	1395	161	313	s28
1214_31E24CPO004	Citrobacter sedlakii	1396	241	314	s156
1215_41A24CPO161A	Citrobacter youngae	1397	242	315	s109
1216_24A24CPO037B	Citrobacter murliniae	1398	243	316	s57
1217_24A24CPO065B	Citrobacter freundii	1399	17	317	s170
1218_24A24CPO067C	Citrobacter portucalensis	1400	244	318	s27
218_LOL	Citrobacter portucalensis	264	188	238	14
381_H12_3_2	Citrobacter portucalensis	572	161	46	13
383_S39_1_2	Citrobacter freundii	169	22	15	9
384_S40_1_2	Citrobacter portucalensis	572	161	46	13
386_GEO_16_EFF_A	Citrobacter portucalensis	413	48	319	s34
402_H12_3_2	Citrobacter portucalensis	572	161	46	13
404_S39_1_2	Citrobacter freundii	169	22	15	9
405_S40_1_2	Citrobacter portucalensis	572	161	46	13
407_CPE4142013	Citrobacter freundii	430	166	320	s50
408_1173C2015	Citrobacter cronae	431	189	239	7
409_1173C2015	Citrobacter cronae	431	189	239	7
419_H2730R	Citrobacter freundii	498	166	2	s167
422_S39_1_2	Citrobacter freundii	169	22	15	9
423_H12_3_2	Citrobacter portucalensis	572	161	46	13
424_S40_1_2	Citrobacter portucalensis	572	161	46	13
427_Cifr10955	Citrobacter braakii	568	77	131	s93
428_Cifr3464	Citrobacter freundii	508	170	224	s124
432_CP16	Citrobacter amalonaticus	563	20	321	s259
433_E45	Citrobacter freundii	564	4	158	s200
434_E235	Citrobacter amalonaticus	565	110	117	46
435_E272	Citrobacter amalonaticus	573	190	240	30
437_AI3057	Citrobacter freundii	514	4	2	s194
438_AI3058	Citrobacter freundii	515	23	177	25
446_7_EC	Citrobacter freundii	571	21	14	11
447_8_EC	Citrobacter freundii	571	21	14	11
448_10_EC	Citrobacter freundii	571	21	14	11
449_11_EC	Citrobacter freundii	571	21	14	11
450_30_EC	Citrobacter portucalensis	576	171	225	2
452_7_EC	Citrobacter freundii	571	21	14	11
453_8_EC	Citrobacter freundii	571	21	14	11
454_10_EC	Citrobacter freundii	571	21	14	11
455_11_EC	Citrobacter freundii	571	21	14	11
456_30_EC	Citrobacter portucalensis	576	171	225	2
457_7_EC	Citrobacter freundii	571	21	14	11
458_8_EC	Citrobacter freundii	571	21	14	11
459_10_EC	Citrobacter freundii	571	21	14	11
460_11_EC	Citrobacter freundii	571	21	14	11
461_30_EC	Citrobacter portucalensis	576	171	225	2
463_IR5464	Citrobacter portucalensis	551	245	322	s4
465_CDX006	Citrobacter portucalensis	552	246	216	s71
468_IR5405	Citrobacter freundii	553	8	323	s199
469_IR5432	Citrobacter portucalensis	554	247	324	s12
470_SHX009	Citrobacter portucalensis	555	86	94	s15
474_B1	Citrobacter braakii	559	172	241	54
475_C1	Citrobacter braakii	560	35	242	20
476_M1	Citrobacter braakii	561	191	20	39
477_M4	Citrobacter werkmanii	562	192	220	8
478_Z9	Citrobacter freundii	139	9	13	s251
479_C806	Citrobacter cronae	569	14	217	19
480_C807	Citrobacter cronae	569	14	217	19
481_C808	Citrobacter cronae	569	14	217	19
482_C809W	Citrobacter cronae	569	14	217	19
483_C809R	Citrobacter amalonaticus	573	190	240	30
484_C237	Citrobacter freundii	116	4	5	47
485_C238B	Citrobacter freundii	116	4	5	47
486_C487	Citrobacter freundii	11	21	14	11
488_CANALIS_474	Citrobacter portucalensis	578	193	325	s6
490_AMA003499	Citrobacter freundii	581	12	35	s173
491_AMA003517	Citrobacter braakii	582	248	243	s163
492_CPO20180010	Citrobacter braakii	583	75	128	17
493_CPO20180051	Citrobacter freundii	584	3	8	s240
498_CFR_46338	Citrobacter freundii	580	12	161	40
517_20200698	Citrobacter europaeus	602	194	226	s118
519_CPE_19	Citrobacter freundii	604	23	8	25
520_AMA003231	Citrobacter freundii	691	5	59	s223
521_AMA003439	Citrobacter portucalensis	692	249	232	s42
522_CPO20190243	Citrobacter braakii	693	15	137	s162
523_CPO20190112	Citrobacter braakii	694	89	326	s47
524_AMA003602	Citrobacter portucalensis	695	161	327	s19
525_CPO20180116	Citrobacter sedlakii	696	157	328	s155
526_CPO20180167	Citrobacter freundii	697	166	219	s126
527_AMA003668	Citrobacter freundii	698	250	329	s146
528_CPO20170104	Citrobacter gillenii	699	153	203	s75
529_AMA003688	Citrobacter freundii	700	251	330	s18
530_C3	Citrobacter amalonaticus	605	110	244	s249
531_C_24	Citrobacter freundii	661	2	1	50
537_41A20CPO030	Citrobacter freundii	638	252	34	s97
538_01A18CPO002	Citrobacter youngae	639	253	331	s134
539_21E19CPO009	Citrobacter freundii	636	17	37	s192
540_03A19CPO009	Citrobacter braakii	640	1	138	s238
541_11A19CPO018B	Citrobacter portucalensis	641	67	75	s3
543_20210428	Citrobacter freundii	636	17	37	s193
546_MB8306	Citrobacter portucalensis	643	186	245	s101
548_Citro20191101	Citrobacter amalonaticus	645	195	246	31
549_51227699	Citrobacter braakii	646	15	120	s220
550_Citro20210601	Citrobacter europaeus	656	254	332	s83
564_20210603	Citrobacter koseri	690	10	7	37
575_20210734	Citrobacter cronae	672	255	333	s46
576_50714CZ	Citrobacter freundii	673	3	8	26
577_56322CZ	Citrobacter portucalensis	674	82	90	s29
578_206234090	Citrobacter portucalensis	170	49	88	1
579_H1312B	Citrobacter freundii	675	173	8	s189
580_H6651	Citrobacter freundii	676	41	247	s98
581_H7663B	Citrobacter portucalensis	677	183	51	s5
582_H8552	Citrobacter freundii	678	4	248	28
585_760184215	Citrobacter freundii	163	4	158	27
586_SY_CA35	Citrobacter amalonaticus	681	256	334	s248
587_SY_CS04	Citrobacter sedlakii	682	157	335	s90
588_50900448	Citrobacter portucalensis	683	193	336	s2
589_51018237	Citrobacter freundii	ND	196	61	36
590_51108900	Citrobacter freundii	684	196	61	36
591_51162436	Citrobacter sedlakii	685	157	337	s157
592_Citro20211202	Citrobacter sedlakii	689	157	338	s91
600_B1	Citrobacter braakii	559	172	241	54
601_C1	Citrobacter braakii	560	35	242	20
602_M1	Citrobacter braakii	561	191	20	39
603_M4	Citrobacter werkmanii	562	192	220	8
604_Citro20220204	Citrobacter portucalensis	755	161	236	s17
636_P1278O	Citrobacter freundii	1036	2	1	50
638_20220198	Citrobacter braakii	984	46	57	s138
640_AMA003859	Citrobacter freundii	1037	41	247	s99
641_AMA004030	Citrobacter freundii	928	170	224	22
642_AMA004357	Citrobacter freundii	1038	129	175	23
643_Cf18_F3A	Citrobacter freundii	928	170	224	22
650_Citro20220505	Citrobacter braakii	905	172	339	s165
651_Citro20210901	Citrobacter freundii	906	2	340	s239
652_Citro20220605	Citrobacter amalonaticus	951	20	341	s245
653_Citro20220606	Citrobacter freundii	952	3	2	s226
654_W1_2	Citrobacter spp.	1039	257	N.D.	s59
655_Citro20220804	Citrobacter freundii	957	123	342	s224
657_205_21	Citrobacter portucalensis	1040	67	343	s7
719_KresCfreu0001	Citrobacter amalonaticus	1060	20	344	s246
720_R26	Citrobacter freundii	1061	2	1	50
721_Citro20220806	Citrobacter murliniae	970	258	345	s56
722_TM46	Citrobacter freundii	972	259	346	s198
725_3818	Citrobacter freundii	977	56	175	23
726_A10424_2	Citrobacter freundii	978	180	22	s252
727_N29	Citrobacter freundii	979	4	36	s175
728_N37	Citrobacter freundii	980	31	2	s168
729_N40	Citrobacter freundii	981	17	2	s169
730_N41	Citrobacter freundii	976	17	219	s51
731_N15	Citrobacter freundii	975	56	175	s125
732_N25	Citrobacter freundii	974	260	347	s172
734_EK291	Citrobacter portucalensis	983	197	216	16
735_TK288	Citrobacter portucalensis	983	197	216	16
736_N4237_2	Citrobacter amalonaticus	990	110	244	s232
737_5586	Citrobacter amalonaticus	987	164	348	s185
738_N17	Citrobacter koseri	988	261	349	s88
739_N30	Citrobacter koseri	989	262	18	s179
742_AMA004923	Citrobacter freundii	992	128	62	s221
745_DLZY63	Citrobacter europaeus	996	263	226	s37
746_CPE0000977	Citrobacter sedlakii	1062	168	350	s159
766_2309009188C	Citrobacter farmeri	1007	54	69	s212
776_2311711781	Citrobacter amalonaticus	1065	20	351	s255
777_2309613424	Citrobacter meridianamericanus	1066	264	211	s39
778_EK292	Citrobacter amalonaticus	1067	164	352	s187
779_EK289	Citrobacter freundii	1068	198	2	35
780_EK297	Citrobacter freundii	1068	198	2	35
781_TK266	Citrobacter youngae	1070	32	353	s137
783_W0590	Citrobacter europaeus	1071	163	354	s65
784_Citro3040203647	Citrobacter freundii	1072	41	355	s49
790_PQ_Citsp_001	Citrobacter freundii	1076	199	356	s191
791_DB_3_C11	Citrobacter freundii	1105	4	5	47
792_DB_3_D1	Citrobacter freundii	1105	4	5	47
793_DB_3_D2	Citrobacter freundii	1105	4	5	47
794_DB_3_F10	Citrobacter freundii	ND	199	8	s190
795_DB_5_F12	Citrobacter freundii	1105	4	5	47
796_ERQ0043	Citrobacter freundii	95	8	4	49
797_ERQ0044	Citrobacter portucalensis	1107	167	76	4
798_ERQ0045	Citrobacter freundii	95	8	4	49
799_ERQ0046	Citrobacter freundii	1108	127	172	s66
800_ERQ0152	Citrobacter freundii	150	5	2	51
801_ERQ0154	Citrobacter freundii	150	5	2	51
802_ERQ0155	Citrobacter braakii	110	1	3	53
803_ERQ0156	Citrobacter freundii	150	5	2	51
804_ERQ0159	Citrobacter braakii	110	1	3	53
805_ERQ0160	Citrobacter portucalensis	166	167	76	4
806_ERQ0161	Citrobacter freundii	22	2	1	50
807_ERQ0162	Citrobacter braakii	110	1	3	53
808_ERQ0165	Citrobacter braakii	110	1	3	53
809_ERQ0166	Citrobacter braakii	110	1	3	53
810_ERQ0169	Citrobacter braakii	268	265	357	s78
811_ERQ0172	Citrobacter portucalensis	264	188	238	14
812_ERQ0173	Citrobacter freundii	270	9	13	55
813_ERQ0175	Citrobacter freundii	617	5	163	s201
814_ERQ0183	Citrobacter portucalensis	1096	161	358	s26
815_ERQ0186	Citrobacter freundii	270	9	13	55
816_ERQ0189	Citrobacter freundii	150	5	2	51
817_ERQ0192	Citrobacter portucalensis	166	167	76	4
818_ERQ0199	Citrobacter braakii	110	1	3	53
819_ERQ0200	Citrobacter freundii	678	4	248	28
820_ERQ0211	Citrobacter braakii	110	1	3	53
821_ERQ0212	Citrobacter freundii	150	5	2	51
822_ERQ0213	Citrobacter braakii	110	1	3	53
823_ERQ0216	Citrobacter braakii	110	1	3	53
824_ERQ0217	Citrobacter braakii	110	1	3	53
825_ERQ0222	Citrobacter portucalensis	166	167	76	4
826_ERQ0224	Citrobacter braakii	110	1	3	53
827_ERQ0225	Citrobacter freundii	116	4	5	47
828_ERQ0227	Citrobacter freundii	511	169	176	18
829_ERQ0230	Citrobacter freundii	114	31	59	48
830_ERQ0233	Citrobacter freundii	511	169	176	18
831_ERQ0241	Citrobacter freundii	481	11	4	s96
832_ERQ0243	Citrobacter freundii	150	5	2	51
833_ERQ0246	Citrobacter braakii	110	1	3	53
834_ERQ0250	Citrobacter freundii	1109	3	8	26
835_ERQ0251	Citrobacter braakii	110	1	3	53
836_ERQ0255	Citrobacter freundii	150	5	2	51
837_ERQ0259	Citrobacter freundii	617	200	163	41
838_ERQ0278	Citrobacter freundii	150	5	2	51
839_ERQ0310	Citrobacter freundii	150	5	164	51
840_ERQ0572	Citrobacter braakii	583	75	128	17
841_ERQ0671	Citrobacter braakii	110	1	3	53
842_ERQ0672	Citrobacter braakii	1110	1	6	52
843_ERQ0674	Citrobacter braakii	1110	1	6	52
844_ERQ0677	Citrobacter braakii	1110	1	6	52
845_ERQ0678	Citrobacter freundii	116	4	5	47
846_ERQ0681	Citrobacter freundii	116	4	5	47
847_ERQ0682	Citrobacter freundii	116	4	5	47
848_ERQ0683	Citrobacter freundii	116	4	5	47
849_ERQ0685	Citrobacter freundii	116	4	5	47
850_ERQ0689	Citrobacter freundii	116	4	5	47
851_SD_2_G2	Citrobacter amalonaticus	1111	20	359	s250
852_SD_5_A12	Citrobacter braakii	367	1	120	s237
853_SD_5_D4	Citrobacter freundii	341	57	63	12
854_SD_9_A7	Citrobacter youngae	1097	201	249	21
855_SD_9_B7	Citrobacter braakii	295	88	143	s236
856_SD_9_C7	Citrobacter freundii	95	8	4	49
857_SD_9_H6	Citrobacter youngae	1097	201	249	21
858_SG18_100_2_S18	Citrobacter youngae	183	32	218	33
859_SG18_109_2_S19	Citrobacter youngae	183	32	218	33
860_SG18_138_1_S32	Citrobacter youngae	183	32	218	32
861_SG18_138_2_S33	Citrobacter youngae	183	32	218	32
862_SG18_223_S110	Citrobacter youngae	187	32	360	s43
863_SG18_227_S53	Citrobacter youngae	1112	32	361	s133
864_SG18_229_S54	Citrobacter pasteurii	347	266	362	s77
865_SG18_265_S115	Citrobacter gillenii	1113	267	16	s106
866_SG18_42_S4	Citrobacter youngae	1114	268	363	s111
867_SG18_8_S1	Citrobacter gillenii	1115	25	364	s107
868_345	Citrobacter freundii	1077	8	365	s228
869_607	Citrobacter portucalensis	1078	48	44	s68
885_GD22SC4216PT	Citrobacter meridianamericanus	1130	269	366	s30
912_ACC12559A4	Citrobacter portucalensis	1129	100	101	s70
913_Citro3060343638	Citrobacter freundii	1131	23	2	s196
914_GOL223	Citrobacter portucalensis	1133	95	98	s67
915_Citro3090441194	Citrobacter sedlakii	1132	270	367	s154
917_Citro3100476289	Citrobacter freundii	1135	9	13	57
920_HSZ1_2x1	Citrobacter portucalensis	1138	181	221	5
921_Citro3100530477	Citrobacter youngae	1202	32	368	s135
922_Citro3100506879	Citrobacter portucalensis	1203	271	245	s54
923_Citro3100506125	Citrobacter freundii	1204	17	369	s197
924_Citro3100505236	Citrobacter freundii	1205	9	13	57
925_CB00013	Citrobacter amalonaticus	1140	272	370	s218
926_CB00021	Citrobacter cronae	ND	24	178	s115
927_CB00034	Citrobacter amalonaticus	1141	273	29	s254
928_CB00035	Citrobacter koseri	1142	274	7	s180
929_CB00036	Citrobacter freundii	ND	11	N.D.	s123
930_CB00039	Citrobacter freundii	1143	275	371	s147
931_CB00044	Citrobacter cronae	1144	276	372	s45
932_CB00046	Citrobacter koseri	1145	184	235	29
933_CB00053	Citrobacter europaeus	1146	194	373	s119
934_CB00055	Citrobacter koseri	1147	28	374	s177
935_CB00058	Citrobacter amalonaticus	1148	164	113	s131
936_CB00060	Citrobacter koseri	1149	277	250	s204
937_CB00061	Citrobacter koseri	1150	162	375	s72
938_CB00062	Citrobacter amalonaticus	1151	278	376	s184
939_CB00065	Citrobacter youngae	1152	132	377	s110
940_CB00067	Citrobacter freundii	1153	22	15	9
941_CB00074	Citrobacter koseri	1154	16	18	42
942_CB00080	Citrobacter farmeri	1155	279	378	s183
943_CB00087	Citrobacter koseri	1156	162	379	s148
944_CB00092	Citrobacter koseri	1157	202	380	s127
945_CB00095	Citrobacter freundii	ND	129	175	23
946_CB00111	Citrobacter amalonaticus	1158	20	31	s260
947_CB00113	Citrobacter braakii	1159	280	381	s139
948_CB00115	Citrobacter freundii	1160	200	382	41
949_CB00117	Citrobacter sedlakii	1161	281	383	s132
950_CB00120	Citrobacter farmeri	1162	174	228	44
951_CB00124	Citrobacter braakii	1163	15	384	s81
952_CB00127	Citrobacter braakii	1164	15	243	s164
953_CB00130	Citrobacter braakii	1165	1	58	s235
954_CB00134	Citrobacter freundii	1166	166	13	s143
955_CB00136	Citrobacter koseri	1167	28	111	s203
956_CB00137	Citrobacter youngae	1168	59	385	s108
957_CB00140	Citrobacter koseri	1169	53	223	s150
958_CB00141	Citrobacter europaeus	1170	163	226	s94
959_CB00149	Citrobacter braakii	1171	77	386	s140
960_CB00152	Citrobacter koseri	1172	162	250	s205
961_CB00153	Citrobacter pasteurii	1173	282	39	s58
962_CB00154	Citrobacter youngae	1174	32	231	6
963_CB00155	Citrobacter koseri	1175	38	26	s102
964_CB00163	Citrobacter braakii	1176	1	387	s48
965_CB00168	Citrobacter koseri	1177	10	7	37
966_CB00172	Citrobacter koseri	1178	283	28	s129
967_CB00173	Citrobacter koseri	1179	162	27	s73
968_CB00177	Citrobacter freundii	1180	5	60	s242
969_CB00179	Citrobacter freundii	1181	17	34	s86
970_CB00192	Citrobacter youngae	1182	284	388	s136
971_CB00193	Citrobacter portucalensis	1183	285	216	s69
972_CB00199	Citrobacter cronae	1184	14	389	s92
973_CB00201	Citrobacter portucalensis	1185	161	390	s35
974_CB00320	Citrobacter koseri	1186	286	26	s103
975_CB00328	Citrobacter farmeri	1187	203	391	s213
976_CB00330	Citrobacter koseri	1188	53	223	s182
977_CB00337	Citrobacter amalonaticus	1189	109	119	s233
978_CB00341	Citrobacter farmeri	1190	175	229	38
979_CB00343	Citrobacter koseri	1191	28	111	s202
980_CB00344	Citrobacter koseri	1192	16	18	s149
981_CB00345	Citrobacter farmeri	1193	203	392	s209
982_CB00359	Citrobacter koseri	1194	202	393	s128
983_CB00361	Citrobacter farmeri	1195	185	394	s211
984_CB00364	Citrobacter koseri	1196	53	395	s207
985_CB00377	Citrobacter amalonaticus	1197	110	117	46
986_CB00384	Citrobacter farmeri	1198	287	396	s229
987_CB00391	Citrobacter braakii	1199	73	397	s166
988_CB00395	Citrobacter farmeri	1200	176	230	43
989_CB00407	Citrobacter amalonaticus	1201	195	246	31
990_20230810	Citrobacter freundii	1139	288	63	12
992_ACC13592A4	Citrobacter europaeus	1207	289	398	s121
993_Citro3100514692	Citrobacter europaeus	1206	163	234	s117
994_Citro3120558794	Citrobacter freundii	1208	120	175	24
